# Supplementary material for: N-(4-Methyl­phen­yl)formamide
Source: Acta Crystallogr Sect E Struct Rep Online. 2012 May 31;68(Pt 6):o1961. doi: 10.1107/S1600536812024300 (PMC3379510; doi:10.1107/S1600536812024300)
Supplement: Supplementary file 1 [file e-68-o1961-sup1.cif]

##############################################################################
#                                                                            #
# This CIF contains the data in a paper accepted for publication in          #
# Acta Crystallographica Section E. It conforms to the requirements of       #
# Notes for Authors for Acta Crystallographica Section E, and has been       #
# peer reviewed under the auspices of the IUCr Commission on Journals.       #
#                                                                            #
# Full details of the Crystallographic Information File format               #
# are given in the paper "The Crystallographic Information File (CIF):       #
# a New Standard Archive File for Crystallography" by S. R. Hall, F. H.      #
# Allen and I. D. Brown [Acta Cryst. (1991), A47, 655-685].                  #
#                                                                            #
# The current version of the core CIF dictionary is obtainable from          #
# ftp://ftp.iucr.org/pub/cif_core.dic.                                       #
#                                                                            #
# Software is freely available for graphical display of the structure(s)     #
# in this CIF. For information consult the CIF software page                 #
# http://www.iucr.org/resources/cif/software.                                #
#                                                                            #
# This file may be used for bona fide research purposes within the           #
# scientific community so long as proper attribution is given to the journal # 
# article from which it was obtained.                                        #
#                                                                            #
##############################################################################
data_I
_audit_creation_method     SHELXL-97
_chemical_name_systematic
;
<i>N</i>-(4-Methylphenyl)formamide
;
_chemical_name_common     ?
_chemical_formula_moiety     'C8 H9 N O'
_chemical_formula_sum     'C8 H9 N O'
_chemical_formula_iupac     'C8 H9 N O'
_chemical_formula_weight     135.16
_chemical_melting_point     ?
_symmetry_cell_setting     triclinic
_symmetry_space_group_name_H-M     'P -1'
_symmetry_space_group_name_Hall     '-P 1'
loop_
    _symmetry_equiv_pos_as_xyz
    'x, y, z'
    '-x, -y, -z'
_cell_length_a     6.5511(11)
_cell_length_b     6.9192(12)
_cell_length_c     8.0265(17)
_cell_angle_alpha     93.7300(10)
_cell_angle_beta     102.7800(10)
_cell_angle_gamma     91.7690(10)
_cell_volume     353.68(11)
_cell_formula_units_Z     2
_cell_measurement_reflns_used     1570
_cell_measurement_theta_min     3.64
_cell_measurement_theta_max     27.51
_cell_measurement_temperature     153(2)
_exptl_crystal_description     'block'
_exptl_crystal_colour     'colorless'
_exptl_crystal_size_max     0.10
_exptl_crystal_size_mid     0.05
_exptl_crystal_size_min     0.05
_exptl_crystal_density_diffrn     1.269
_exptl_crystal_density_meas     ?
_exptl_crystal_density_method     'not measured'
_exptl_crystal_F_000     144
_exptl_absorpt_coefficient_mu     0.085
_exptl_absorpt_correction_type     multi-scan
_exptl_absorpt_process_details     '(CrystalClear; Rigaku, 2005)'
_exptl_absorpt_correction_T_min     0.910
_exptl_absorpt_correction_T_max     1.000
_exptl_special_details
;
;
_diffrn_ambient_temperature     153(2)
_diffrn_radiation_type     MoK\a
_diffrn_radiation_wavelength     0.71073
_diffrn_radiation_source     'fine-focus sealed tube'
_diffrn_radiation_monochromator     graphite
_diffrn_measurement_device_type     'Rigaku Mercury2'
_diffrn_measurement_method     'CCD profile fitting'
_diffrn_detector_area_resol_mean     13.6612
_diffrn_reflns_number     2597
_diffrn_reflns_av_R_equivalents     0.0296
_diffrn_reflns_av_sigmaI/netI     0.0707
_diffrn_reflns_theta_min     3.64
_diffrn_reflns_theta_max     27.51
_diffrn_reflns_theta_full     27.51
_diffrn_measured_fraction_theta_max     0.961
_diffrn_measured_fraction_theta_full     0.961
_diffrn_reflns_limit_h_min     -8
_diffrn_reflns_limit_h_max     8
_diffrn_reflns_limit_k_min     -7
_diffrn_reflns_limit_k_max     8
_diffrn_reflns_limit_l_min     -10
_diffrn_reflns_limit_l_max     10
_diffrn_standards_number     ?
_diffrn_standards_interval_count     ?
_diffrn_standards_interval_time     ?
_diffrn_standards_decay_%     ?
_refine_special_details
;
 Refinement of F^2^ against ALL reflections.  The weighted R-factor wR and
 goodness of fit S are based on F^2^, conventional R-factors R are based
 on F, with F set to zero for negative F^2^. The threshold expression of
 F^2^ > 2sigma(F^2^) is used only for calculating R-factors(gt) etc. and is
 not relevant to the choice of reflections for refinement.  R-factors based
 on F^2^ are statistically about twice as large as those based on F, and R-
 factors based on ALL data will be even larger.
;
_reflns_number_total     1570
_reflns_number_gt     943
_reflns_threshold_expression     I>2sigma(I)
_refine_ls_structure_factor_coef     Fsqd
_refine_ls_matrix_type     full
_refine_ls_R_factor_all     0.0713
_refine_ls_R_factor_gt     0.0464
_refine_ls_wR_factor_gt     0.1189
_refine_ls_wR_factor_ref     0.1273
_refine_ls_goodness_of_fit_ref     0.902
_refine_ls_restrained_S_all     0.902
_refine_ls_number_reflns     1570
_refine_ls_number_parameters     92
_refine_ls_number_restraints     0
_refine_ls_hydrogen_treatment     constr
_refine_ls_weighting_scheme     calc
_refine_ls_weighting_details
                 'calc w=1/[\s^2^(Fo^2^)+(0.0693P)^2^] where P=(Fo^2^+2Fc^2^)/3'
_atom_sites_solution_hydrogens     geom
_atom_sites_solution_primary     direct
_atom_sites_solution_secondary     difmap
_refine_ls_shift/su_max     0.000
_refine_ls_shift/su_mean     0.000
_refine_diff_density_max     0.240
_refine_diff_density_min     -0.210
_refine_ls_extinction_method     none
_refine_ls_extinction_coef     ?
loop_
    _atom_type_symbol
    _atom_type_description
    _atom_type_scat_dispersion_real
    _atom_type_scat_dispersion_imag
    _atom_type_scat_source
    'C' 'C' 0.0033 0.0016
                         'International Tables Vol C Tables 4.2.6.8 and 6.1.1.4'
    'N' 'N' 0.0061 0.0033
                         'International Tables Vol C Tables 4.2.6.8 and 6.1.1.4'
    'O' 'O' 0.0106 0.0060
                         'International Tables Vol C Tables 4.2.6.8 and 6.1.1.4'
    'H' 'H' 0.0000 0.0000
                         'International Tables Vol C Tables 4.2.6.8 and 6.1.1.4'
_computing_data_collection     '<i>CrystalClear</i> (Rigaku, 2005)'
_computing_cell_refinement     '<i>CrystalClear</i> (Rigaku, 2005)'
_computing_data_reduction     '<i>CrystalClear</i> (Rigaku, 2005)'
_computing_structure_solution     '<i>SHELXS97</i> (Sheldrick, 2008)'
_computing_structure_refinement     '<i>SHELXL97</i> (Sheldrick, 2008)'
_computing_molecular_graphics     '<i>SHELXTL</i> (Sheldrick, 2008)'
_computing_publication_material     '<i>SHELXTL</i> (Sheldrick, 2008)'
loop_
    _atom_site_type_symbol
    _atom_site_label
    _atom_site_fract_x
    _atom_site_fract_y
    _atom_site_fract_z
    _atom_site_U_iso_or_equiv
    _atom_site_adp_type
    _atom_site_calc_flag
    _atom_site_refinement_flags
    _atom_site_occupancy
    _atom_site_symmetry_multiplicity
    _atom_site_disorder_assembly
    _atom_site_disorder_group
    O O1 0.23436(18) 1.02875(15) 0.39355(14) 0.0308(3) Uani d . 1 1 . .
    N N1 0.3558(2) 0.80633(18) 0.58427(17) 0.0232(3) Uani d . 1 1 . .
    H H1B 0.4814 0.8558 0.6014 0.028 Uiso calc R 1 1 . .
    C C7 0.1344(3) 0.6126(2) 0.7268(2) 0.0247(4) Uani d . 1 1 . .
    H H7A 0.0295 0.7011 0.7049 0.030 Uiso calc R 1 1 . .
    C C3 0.4782(2) 0.5127(2) 0.7131(2) 0.0238(4) Uani d . 1 1 . .
    H H3A 0.6044 0.5333 0.6805 0.029 Uiso calc R 1 1 . .
    C C2 0.3215(2) 0.6435(2) 0.67500(19) 0.0210(4) Uani d . 1 1 . .
    C C4 0.4474(3) 0.3510(2) 0.7997(2) 0.0249(4) Uani d . 1 1 . .
    H H4A 0.5542 0.2648 0.8251 0.030 Uiso calc R 1 1 . .
    C C1 0.2053(3) 0.8876(2) 0.4739(2) 0.0251(4) Uani d . 1 1 . .
    H H1A 0.0695 0.8344 0.4562 0.030 Uiso calc R 1 1 . .
    C C6 0.1060(3) 0.4493(2) 0.8112(2) 0.0261(4) Uani d . 1 1 . .
    H H6A -0.0204 0.4285 0.8434 0.031 Uiso calc R 1 1 . .
    C C5 0.2602(3) 0.3151(2) 0.8494(2) 0.0251(4) Uani d . 1 1 . .
    C C8 0.2248(3) 0.1390(2) 0.9420(2) 0.0359(5) Uani d . 1 1 . .
    H H8A 0.0850 0.0854 0.8973 0.054 Uiso calc R 1 1 . .
    H H8B 0.2434 0.1753 1.0620 0.054 Uiso calc R 1 1 . .
    H H8C 0.3236 0.0439 0.9255 0.054 Uiso calc R 1 1 . .
loop_
    _atom_site_aniso_label
    _atom_site_aniso_U_11
    _atom_site_aniso_U_22
    _atom_site_aniso_U_33
    _atom_site_aniso_U_12
    _atom_site_aniso_U_13
    _atom_site_aniso_U_23
    O1 0.0283(7) 0.0289(7) 0.0364(7) 0.0013(5) 0.0065(5) 0.0132(6)
    N1 0.0220(7) 0.0227(7) 0.0251(7) -0.0013(5) 0.0053(6) 0.0054(6)
    C7 0.0244(9) 0.0237(8) 0.0267(9) 0.0018(7) 0.0075(7) 0.0018(7)
    C3 0.0231(8) 0.0263(9) 0.0226(8) -0.0012(7) 0.0066(7) 0.0017(7)
    C2 0.0258(9) 0.0177(8) 0.0189(8) -0.0014(6) 0.0043(6) 0.0011(6)
    C4 0.0268(9) 0.0234(9) 0.0238(9) 0.0030(7) 0.0039(7) 0.0027(7)
    C1 0.0226(9) 0.0255(9) 0.0279(9) 0.0018(7) 0.0066(7) 0.0029(7)
    C6 0.0251(9) 0.0295(9) 0.0248(9) -0.0042(7) 0.0087(7) 0.0013(7)
    C5 0.0322(10) 0.0215(8) 0.0202(8) -0.0045(7) 0.0041(7) 0.0015(7)
    C8 0.0412(12) 0.0317(10) 0.0355(11) -0.0041(8) 0.0087(9) 0.0111(8)
_geom_special_details
;
 All esds (except the esd in the dihedral angle between two l.s. planes)
 are estimated using the full covariance matrix.  The cell esds are taken
 into account individually in the estimation of esds in distances, angles
 and torsion angles; correlations between esds in cell parameters are only
 used when they are defined by crystal symmetry.  An approximate (isotropic)
 treatment of cell esds is used for estimating esds involving l.s. planes.
;
loop_
    _geom_bond_atom_site_label_1
    _geom_bond_atom_site_label_2
    _geom_bond_site_symmetry_2
    _geom_bond_distance
    _geom_bond_publ_flag
    O1 C1 . 1.2369(18) ?
    N1 C1 . 1.3364(19) ?
    N1 C2 . 1.4189(19) ?
    N1 H1B . 0.8600 ?
    C7 C6 . 1.383(2) ?
    C7 C2 . 1.393(2) ?
    C7 H7A . 0.9300 ?
    C3 C2 . 1.387(2) ?
    C3 C4 . 1.387(2) ?
    C3 H3A . 0.9300 ?
    C4 C5 . 1.391(2) ?
    C4 H4A . 0.9300 ?
    C1 H1A . 0.9300 ?
    C6 C5 . 1.391(2) ?
    C6 H6A . 0.9300 ?
    C5 C8 . 1.506(2) ?
    C8 H8A . 0.9600 ?
    C8 H8B . 0.9600 ?
    C8 H8C . 0.9600 ?
loop_
    _geom_angle_atom_site_label_1
    _geom_angle_atom_site_label_2
    _geom_angle_atom_site_label_3
    _geom_angle_site_symmetry_1
    _geom_angle_site_symmetry_3
    _geom_angle
    _geom_angle_publ_flag
    C1 N1 C2 . . 124.15(14) ?
    C1 N1 H1B . . 117.9 ?
    C2 N1 H1B . . 117.9 ?
    C6 C7 C2 . . 119.50(15) ?
    C6 C7 H7A . . 120.3 ?
    C2 C7 H7A . . 120.3 ?
    C2 C3 C4 . . 120.16(15) ?
    C2 C3 H3A . . 119.9 ?
    C4 C3 H3A . . 119.9 ?
    C3 C2 C7 . . 119.37(14) ?
    C3 C2 N1 . . 119.07(14) ?
    C7 C2 N1 . . 121.56(14) ?
    C3 C4 C5 . . 121.42(15) ?
    C3 C4 H4A . . 119.3 ?
    C5 C4 H4A . . 119.3 ?
    O1 C1 N1 . . 124.50(15) ?
    O1 C1 H1A . . 117.8 ?
    N1 C1 H1A . . 117.8 ?
    C7 C6 C5 . . 122.15(15) ?
    C7 C6 H6A . . 118.9 ?
    C5 C6 H6A . . 118.9 ?
    C6 C5 C4 . . 117.38(14) ?
    C6 C5 C8 . . 120.91(15) ?
    C4 C5 C8 . . 121.71(15) ?
    C5 C8 H8A . . 109.5 ?
    C5 C8 H8B . . 109.5 ?
    H8A C8 H8B . . 109.5 ?
    C5 C8 H8C . . 109.5 ?
    H8A C8 H8C . . 109.5 ?
    H8B C8 H8C . . 109.5 ?
loop_
    _geom_hbond_atom_site_label_D
    _geom_hbond_atom_site_label_H
    _geom_hbond_atom_site_label_A
    _geom_hbond_site_symmetry_A
    _geom_hbond_distance_DH
    _geom_hbond_distance_HA
    _geom_hbond_distance_DA
    _geom_hbond_angle_DHA
    N1 H1B O1 2_676 0.86 1.99 2.849(2) 172.2
    C7 H7A O1 2_576 0.93 2.626 3.546(2) 170.7
_iucr_refine_instructions_details
;
TITL 2                      R =  New: P-1
CELL  0.71073    6.5511    6.9192    8.0265    93.730   102.780    91.769
ZERR 2     0.0011    0.0012    0.0017     0.001     0.001     0.001
LATT   1
SFAC  C  N  O H
UNIT    16    2   2 18
L.S. 25
FMAP 2
PLAN -6
ACTA
BOND $H
EQIV $1 -x+1, -y+2, -z+1
HTAB N1 O1_$1
MPLA C2 C3 C4 C5 C6 C7
MPLA C1 O1 N1
WGHT    0.069300
FVAR       2.85862
O1    3    0.234363    1.028747    0.393548    11.00000    0.02825    0.02886 =
         0.03644    0.01322    0.00653    0.00133
N1    2    0.355800    0.806326    0.584271    11.00000    0.02202    0.02274 =
         0.02514    0.00539    0.00531   -0.00128
AFIX  43
H1B   4    0.481401    0.855814    0.601416    11.00000   -1.20000
AFIX   0
C7    1    0.134415    0.612566    0.726834    11.00000    0.02444    0.02368 =
         0.02675    0.00179    0.00748    0.00182
AFIX  43
H7A   4    0.029489    0.701059    0.704874    11.00000   -1.20000
AFIX   0
C3    1    0.478236    0.512654    0.713090    11.00000    0.02306    0.02632 =
         0.02265    0.00169    0.00655   -0.00117
AFIX  43
H3A   4    0.604369    0.533292    0.680488    11.00000   -1.20000
AFIX   0
C2    1    0.321454    0.643535    0.675005    11.00000    0.02579    0.01774 =
         0.01892    0.00112    0.00433   -0.00140
C4    1    0.447385    0.351030    0.799697    11.00000    0.02680    0.02342 =
         0.02380    0.00271    0.00394    0.00305
AFIX  43
H4A   4    0.554156    0.264849    0.825112    11.00000   -1.20000
AFIX   0
C1    1    0.205341    0.887622    0.473862    11.00000    0.02263    0.02553 =
         0.02786    0.00287    0.00658    0.00183
AFIX  43
H1A   4    0.069479    0.834430    0.456201    11.00000   -1.20000
AFIX   0
C6    1    0.105982    0.449263    0.811166    11.00000    0.02510    0.02955 =
         0.02477    0.00132    0.00872   -0.00420
AFIX  43
H6A   4   -0.020362    0.428488    0.843398    11.00000   -1.20000
AFIX   0
C5    1    0.260151    0.315063    0.849364    11.00000    0.03223    0.02149 =
         0.02022    0.00153    0.00406   -0.00449
C8    1    0.224837    0.138959    0.941959    11.00000    0.04125    0.03171 =
         0.03548    0.01110    0.00873   -0.00406
AFIX 137
H8A   4    0.084971    0.085432    0.897341    11.00000   -1.50000
H8B   4    0.243415    0.175286    1.062037    11.00000   -1.50000
H8C   4    0.323609    0.043880    0.925536    11.00000   -1.50000
HKLF 4
REM  2                      R =  New: P-1
REM R1 =  0.0464 for    943 Fo > 4sig(Fo)  and  0.0713 for all   1570 data
REM     92 parameters refined using      0 restraints
END
WGHT      0.0691      0.0000
REM Highest difference peak  0.240,  deepest hole -0.210,  1-sigma level  0.044
Q1    1   0.3643  0.0995  1.0495  11.00000  0.05    0.24
Q2    1   0.2310  0.6241  0.7018  11.00000  0.05    0.20
Q3    1   0.3380  0.7191  0.6382  11.00000  0.05    0.19
Q4    1   0.1815 -0.0117  0.8751  11.00000  0.05    0.19
Q5    1   0.3341  0.3297  0.8167  11.00000  0.05    0.19
Q6    1   0.6324  0.8832  0.5902  11.00000  0.05    0.19
;
data_global
_journal_date_recd_electronic     2012-05-21
_journal_date_accepted     2012-05-28
_journal_name_full     'Acta Crystallographica, Section E'
_journal_year     2012
_journal_volume     68
_journal_issue      6
_journal_page_first     o1961
_journal_page_last     o1961
_journal_paper_category     QO
_journal_paper_doi     10.1107/S1600536812024300
_journal_coeditor_code     PV2549
_publ_contact_author_name     'Min-Min Zhao'
_publ_contact_author_address
;
College of Chemistry and Chemical Engineering,
Southeast University,
Nanjing 210096,
People's Republic of China
;
_publ_contact_author_email     chenxinyuanseu@yahoo.com.cn
_publ_contact_author_fax     '862552090598'
_publ_contact_author_phone     '862552090598'
_publ_section_title
;
<i>N</i>-(4-Methylphenyl)formamide
;
loop_
    _publ_author_name
    _publ_author_footnote
    _publ_author_address
    'Min-Min Zhao' .
;
College of Chemistry and Chemical Engineering,
Southeast University,
Nanjing 210096,
People's Republic of China
;
