# Supplementary material for: N-(4-Methyl­phen­yl)formamide
Source: Acta Crystallogr Sect E Struct Rep Online. 2012 May 31;68(Pt 6):o1961. doi: 10.1107/S1600536812024300 (PMC3379510; doi:10.1107/S1600536812024300)
Supplement: Supplementary file 2 [file e-68-o1961-Isup2.hkl]

# 
# h,k,l, Fc-squared, Fo-squared, sigma(Fo-squared) and status flag 
# 
data_I
_shelx_title ' 2                      R =  New: P-1' 
_shelx_refln_list_code          4 
_shelx_F_calc_maximum       27.36 
_exptl_crystal_F_000       144.00 
_reflns_d_resolution_high  0.7694 
 
loop_ 
 _symmetry_equiv_pos_as_xyz 
 'x, y, z' 
 '-x, -y, -z' 
 
_cell_length_a     6.5511 
_cell_length_b     6.9192 
_cell_length_c     8.0265 
_cell_angle_alpha  93.730 
_cell_angle_beta  102.780 
_cell_angle_gamma  91.769 
 
_shelx_F_squared_multiplier     1.000 
 
loop_ 
 _refln_index_h 
 _refln_index_k 
 _refln_index_l 
 _refln_F_squared_calc 
 _refln_F_squared_meas 
 _refln_F_squared_sigma 
 _refln_observed_status 
   2   0   0      471.52      445.46      2.90 o 
   3   0   0       95.23       86.09      2.67 o 
   4   0   0       41.14       34.04      1.86 o 
   5   0   0        4.06        4.74      2.07 o 
   6   0   0        1.82        1.74      1.00 o 
   7   0   0       16.63       23.20      3.65 o 
   8   0   0        7.27        8.10      2.49 o 
  -8   1   0        0.26        1.00      1.23 o 
  -7   1   0       74.09       74.25      4.91 o 
  -6   1   0       32.93       32.98      2.41 o 
  -5   1   0      561.60      567.01     12.47 o 
  -4   1   0        8.08        7.25      1.42 o 
  -3   1   0       28.37       25.85      1.61 o 
  -2   1   0      532.45      541.00      3.37 o 
  -1   1   0       21.77       21.79      0.60 o 
   1   1   0       99.54       93.13      1.04 o 
   3   1   0      120.86      114.67      8.04 o 
   4   1   0      190.90      192.30      4.70 o 
   5   1   0        0.20        1.47      1.30 o 
   6   1   0        0.16        0.46      0.94 o 
   7   1   0        3.18        2.45      1.62 o 
   8   1   0        2.41        1.59      1.24 o 
  -8   2   0       10.53        9.89      2.23 o 
  -7   2   0        1.61        2.14      1.78 o 
  -6   2   0       10.72       10.38      1.96 o 
  -5   2   0       25.39       23.32      1.79 o 
  -4   2   0       73.32       73.01      3.22 o 
  -3   2   0      371.48      373.73     31.66 o 
  -2   2   0       80.63       74.88      1.11 o 
  -1   2   0       91.25       88.08      1.51 o 
   0   2   0       85.50       91.79      2.67 o 
   1   2   0       19.68       16.33      0.58 o 
   2   2   0       15.78       17.63      0.65 o 
   3   2   0       39.32       54.96      1.71 o 
   4   2   0        0.84        0.88      1.27 o 
   5   2   0        0.87        2.14      1.38 o 
   6   2   0        0.14        0.37      0.74 o 
   7   2   0        2.99        3.29      1.49 o 
   8   2   0        0.00        0.29      2.14 o 
  -7   3   0       10.24       11.57      1.69 o 
  -6   3   0        4.69        4.17      1.42 o 
  -5   3   0        1.90        2.45      1.36 o 
  -4   3   0       29.90       31.43      2.10 o 
  -3   3   0       29.87       34.02      1.67 o 
  -2   3   0      157.47      183.86      1.75 o 
  -1   3   0        9.81       12.06      0.92 o 
   0   3   0        4.40        4.57      0.34 o 
   1   3   0        2.07        2.48      0.52 o 
   2   3   0       30.20       33.02      1.06 o 
   3   3   0        0.01        0.17      0.44 o 
   4   3   0        8.77        9.08      2.97 o 
   5   3   0       10.82        8.02      3.13 o 
   6   3   0       18.52       17.31      1.89 o 
   7   3   0       66.20       60.38      4.73 o 
  -7   4   0        5.16        7.33      2.27 o 
  -6   4   0        0.77        1.03      1.00 o 
  -5   4   0        0.93        0.79      0.89 o 
  -4   4   0        2.62        3.43      1.10 o 
  -3   4   0        0.82        1.44      0.79 o 
  -2   4   0        3.59        2.73      0.55 o 
  -1   4   0       25.04       26.74      0.79 o 
   0   4   0       77.60       81.37      1.44 o 
   1   4   0      122.36      133.94     11.97 o 
   2   4   0      162.62      171.85      5.82 o 
   3   4   0       13.11       12.48      1.19 o 
   4   4   0       16.82       16.50      2.01 o 
   5   4   0       18.04       18.57      2.40 o 
   6   4   0        3.20        1.70      2.08 o 
   7   4   0        1.66        1.88      2.06 o 
  -7   5   0        0.21       -0.23      2.09 o 
  -6   5   0        3.96        2.83      2.91 o 
  -5   5   0       29.24       22.01      3.51 o 
  -4   5   0        6.15        6.90      0.96 o 
  -3   5   0       15.76       13.69      0.97 o 
  -2   5   0        3.79        3.92      1.08 o 
  -1   5   0       64.06       62.66      1.57 o 
   0   5   0        0.63        1.63      0.67 o 
   1   5   0       19.80       16.67      1.11 o 
   2   5   0       20.05       32.56      6.78 o 
   3   5   0       18.54       16.86      1.28 o 
   4   5   0      170.29      165.56      9.21 o 
   5   5   0       23.65       24.15      3.79 o 
   6   5   0        1.61        1.81      2.32 o 
  -6   6   0        3.72        4.24      2.16 o 
  -5   6   0       22.36       16.74      3.02 o 
  -4   6   0        3.38        3.52      2.11 o 
  -3   6   0        2.29        3.59      2.17 o 
  -2   6   0        1.84        0.39      1.66 o 
  -1   6   0      139.38      137.47      2.53 o 
   0   6   0       91.39       93.68      2.10 o 
   1   6   0        6.34        5.44      1.13 o 
   2   6   0        2.57        2.83      0.87 o 
   3   6   0       14.44       11.47      2.61 o 
   4   6   0      109.01      116.60      8.32 o 
  -5   7   0       20.38       23.84      3.27 o 
  -4   7   0        0.64        0.68      1.96 o 
  -3   7   0       22.64       19.99      3.14 o 
  -2   7   0        3.71        3.78      1.89 o 
  -1   7   0      179.55      180.37      9.74 o 
   0   7   0        8.70        7.47      2.16 o 
   1   7   0        0.27        0.36      0.80 o 
   2   7   0       89.05       91.41      6.70 o 
   3   7   0        0.90        0.76      1.36 o 
   4   7   0       12.96       12.79      2.30 o 
  -4   8   0        4.89        6.71      2.71 o 
  -3   8   0       77.13       73.61      4.00 o 
  -2   8   0        1.39        0.50      1.32 o 
   0  -8   1        0.37        1.43      1.70 o 
   1  -8   1        9.57       10.44      2.48 o 
   2  -8   1        3.06        2.16      2.28 o 
   3  -8   1        1.00        1.22      2.20 o 
  -5  -7   1        8.04        6.30      2.23 o 
  -4  -7   1        3.44        3.39      1.67 o 
  -3  -7   1        2.35        0.93      1.87 o 
  -1  -7   1        0.05        0.34      0.96 o 
   0  -7   1        4.92        5.63      1.96 o 
   1  -7   1       57.39       55.85      4.10 o 
   2  -7   1        0.45        1.53      2.41 o 
   3  -7   1       17.46       20.88      3.50 o 
   4  -7   1       28.29       30.82      4.08 o 
   5  -7   1        0.35        2.18      2.03 o 
  -6  -6   1        0.23        1.66      2.19 o 
  -5  -6   1        3.40        3.31      2.13 o 
  -4  -6   1       12.79       12.10      2.47 o 
  -3  -6   1       46.36       62.97      4.08 o 
  -2  -6   1        4.82        5.33      1.11 o 
  -1  -6   1       53.60       55.31      2.08 o 
   0  -6   1       72.45       71.00      1.83 o 
   1  -6   1       12.22       13.08      2.47 o 
   2  -6   1      378.08      369.94      6.80 o 
   3  -6   1       20.56       19.19      2.75 o 
   4  -6   1        4.20        3.01      2.58 o 
   5  -6   1        3.85        4.71      2.77 o 
   6  -6   1       18.62       21.51      3.67 o 
  -6  -5   1        0.02        1.32      2.00 o 
  -5  -5   1      187.81      199.74      6.81 o 
  -4  -5   1       21.65       21.73      1.86 o 
  -3  -5   1      314.82      335.27     20.08 o 
  -2  -5   1        3.17        2.43      1.06 o 
  -1  -5   1       41.83       44.98      3.75 o 
   0  -5   1       20.89       20.30      0.89 o 
   1  -5   1      166.27      157.15      3.67 o 
   2  -5   1       31.67       30.54      2.79 o 
   3  -5   1        1.92        1.92      2.10 o 
   4  -5   1      115.08      107.92      7.23 o 
   5  -5   1       15.18       14.04      3.46 o 
   6  -5   1       10.71        8.15      3.53 o 
  -7  -4   1        2.39        1.07      2.33 o 
  -6  -4   1        5.37        4.60      1.51 o 
  -5  -4   1       19.20       19.25      2.52 o 
  -4  -4   1       27.87       27.29      1.67 o 
  -3  -4   1        1.13        1.16      0.98 o 
  -2  -4   1        0.15        0.21      0.60 o 
   0  -4   1       40.56       45.67      0.85 o 
   1  -4   1       21.54       20.28      0.91 o 
   2  -4   1        1.53        1.67      0.43 o 
   3  -4   1        1.24        0.57      0.36 o 
   4  -4   1       15.59       12.18      1.19 o 
   5  -4   1        0.58        0.01      0.80 o 
   6  -4   1        2.05        1.38      2.42 o 
   7  -4   1        0.62        1.25      2.30 o 
  -7  -3   1        1.91        0.88      0.82 o 
  -6  -3   1       45.99       48.02      3.13 o 
  -5  -3   1        0.67        0.89      0.70 o 
  -4  -3   1        0.20       -0.06      0.69 o 
  -3  -3   1        0.00       -0.13      0.85 o 
  -2  -3   1        0.00        0.28      0.62 o 
  -1  -3   1      250.08      287.66      2.23 o 
   0  -3   1       15.47       18.76      0.78 o 
   1  -3   1       22.57       22.46      1.89 o 
   2  -3   1       20.21       14.68      0.68 o 
   3  -3   1        2.48        2.23      0.82 o 
   4  -3   1        8.97       10.63      1.45 o 
   5  -3   1        1.46        1.49      1.43 o 
   6  -3   1        0.01        0.15      1.20 o 
   7  -3   1       12.07       14.16      1.63 o 
  -8  -2   1        8.71        6.12      1.94 o 
  -7  -2   1        4.95        4.07      1.74 o 
  -6  -2   1       11.57        9.41      2.45 o 
  -5  -2   1        3.38        3.51      1.48 o 
  -4  -2   1        4.69        3.76      1.86 o 
  -3  -2   1        0.08        0.59      0.77 o 
  -2  -2   1       17.13       16.72      0.95 o 
  -1  -2   1       26.19       17.82      0.79 o 
   0  -2   1       18.92       14.80      1.81 o 
   1  -2   1       97.28      101.48      3.99 o 
   2  -2   1      513.54      545.32      3.33 o 
   3  -2   1      196.95      220.60      3.17 o 
   4  -2   1       91.22      102.52      3.43 o 
   5  -2   1       11.20       12.93      1.68 o 
   6  -2   1        0.36        0.13      1.27 o 
   7  -2   1        0.94        0.55      1.33 o 
  -8  -1   1        0.13        1.35      1.10 o 
  -7  -1   1        0.11        0.51      1.52 o 
  -6  -1   1        0.11        1.16      1.32 o 
  -5  -1   1        0.41        0.53      1.06 o 
  -4  -1   1      170.00      200.66      4.90 o 
  -3  -1   1      253.06      270.60      3.21 o 
  -2  -1   1      321.63      310.23      2.99 o 
  -1  -1   1       53.49       36.93      0.78 o 
   0  -1   1      279.41      272.04      3.42 o 
   1  -1   1        9.40        7.68      0.49 o 
   2  -1   1       41.80       39.30      0.89 o 
   3  -1   1       16.20       14.79      1.32 o 
   4  -1   1       44.54       43.25      2.41 o 
   5  -1   1       65.48       65.86      2.81 o 
   6  -1   1      234.75      248.16      9.67 o 
   7  -1   1        1.75        1.03      1.43 o 
   8  -1   1        0.05        0.60      0.85 o 
  -8   0   1        7.90        8.98      2.90 o 
  -7   0   1        8.02        7.80      2.29 o 
  -6   0   1       22.69       24.27      2.90 o 
  -5   0   1        1.47        1.09      1.30 o 
  -4   0   1        1.26        0.79      0.72 o 
  -3   0   1      306.46      330.78      5.74 o 
  -2   0   1       97.48       88.45      4.00 o 
  -1   0   1      577.01      502.17      2.80 o 
   2   0   1       19.24       20.71      0.80 o 
   3   0   1      108.33       90.93      2.36 o 
   4   0   1       17.11       15.47      1.45 o 
   5   0   1       22.04       18.31      1.75 o 
   6   0   1      145.13      145.55      7.68 o 
   7   0   1       34.27       33.27      2.69 o 
   8   0   1        4.71        3.49      1.85 o 
  -8   1   1       44.09       48.03      2.72 o 
  -7   1   1       11.52       13.17      2.85 o 
  -6   1   1       44.11       43.59      2.87 o 
  -5   1   1        1.53        1.92      1.65 o 
  -4   1   1        2.61        2.84      0.93 o 
  -3   1   1       12.58       11.42      1.19 o 
  -2   1   1      216.03      183.38      2.26 o 
   0   1   1      247.48      243.77      6.30 o 
   2   1   1       49.30       48.99      1.42 o 
   3   1   1        8.50       13.60      1.15 o 
   4   1   1       37.89       35.67      1.73 o 
   5   1   1       16.51       17.65      2.41 o 
   6   1   1        0.69        0.52      1.13 o 
   7   1   1        6.67        7.06      2.24 o 
  -8   2   1        3.04        4.41      1.64 o 
  -7   2   1        0.01        0.19      1.30 o 
  -6   2   1      337.14      346.86      7.50 o 
  -5   2   1       10.55       10.01      1.69 o 
  -4   2   1      300.14      259.79      6.00 o 
  -3   2   1       19.60       22.32      1.60 o 
  -2   2   1        4.74        7.84      0.94 o 
  -1   2   1      748.35      704.57      4.70 o 
   0   2   1       61.42       66.53      0.91 o 
   1   2   1      100.19       95.22      2.41 o 
   2   2   1       78.61       81.06      1.03 o 
   3   2   1      340.93      348.65      8.42 o 
   4   2   1       89.15       94.58      3.02 o 
   5   2   1       10.44       11.37      3.68 o 
   6   2   1        3.23        3.59      2.00 o 
   7   2   1        0.16        0.77      1.96 o 
  -8   3   1       22.08       20.33      3.49 o 
  -7   3   1        5.86        6.39      1.87 o 
  -6   3   1       15.10       16.09      1.71 o 
  -5   3   1        2.39        2.87      1.24 o 
  -4   3   1       83.64       82.58      2.96 o 
  -3   3   1       18.03       16.22      1.48 o 
  -2   3   1      431.74      448.40      5.26 o 
  -1   3   1       19.94       21.22      0.71 o 
   0   3   1        1.21        3.29      0.51 o 
   1   3   1       32.34       29.65      0.67 o 
   2   3   1        4.62        4.08      0.63 o 
   3   3   1       10.88       10.08      0.81 o 
   4   3   1        0.32        0.41      0.46 o 
   5   3   1        0.02        0.10      0.52 o 
   6   3   1        4.44        4.62      1.72 o 
   7   3   1        1.76        1.02      1.91 o 
  -7   4   1        4.05        4.41      1.52 o 
  -6   4   1        0.18        0.13      1.13 o 
  -5   4   1        1.69        1.64      1.22 o 
  -4   4   1       15.71       19.08      1.88 o 
  -3   4   1        3.79        6.64      1.15 o 
  -2   4   1        8.57        6.19      0.88 o 
  -1   4   1        1.02        1.11      0.67 o 
   0   4   1        0.00        0.12      0.31 o 
   1   4   1      115.66      114.33      2.17 o 
   2   4   1        3.13        4.23      0.81 o 
   3   4   1       10.95       11.52      1.89 o 
   4   4   1        0.86        0.37      0.58 o 
   5   4   1        1.14        1.30      1.24 o 
   6   4   1       32.48       36.51      3.54 o 
  -7   5   1        0.06        1.91      2.74 o 
  -6   5   1        2.11        2.08      2.19 o 
  -5   5   1        0.78        0.62      0.84 o 
  -4   5   1       22.17       20.53      2.51 o 
  -3   5   1        0.38       -0.02      0.68 o 
  -2   5   1       11.53       10.59      1.27 o 
  -1   5   1        4.91        4.34      0.98 o 
   0   5   1       37.14       36.81      1.63 o 
   1   5   1      220.39      245.76      3.65 o 
   2   5   1        7.11        6.78      0.80 o 
   3   5   1        1.36        1.88      1.16 o 
   4   5   1       40.61       39.22      7.69 o 
   5   5   1       39.45       36.44      3.85 o 
   6   5   1       24.55       26.82      3.12 o 
  -6   6   1        1.50       -0.11      1.97 o 
  -5   6   1       13.65       15.15      3.64 o 
  -4   6   1       72.53       68.66      5.49 o 
  -3   6   1        3.67        5.67      2.38 o 
  -2   6   1       33.08       33.37      1.85 o 
  -1   6   1      102.73      106.70      2.37 o 
   0   6   1       84.99       82.86      2.09 o 
   1   6   1       15.69       15.82      2.33 o 
   2   6   1       26.28       19.97      3.11 o 
   3   6   1       69.50       63.26      4.90 o 
   4   6   1        0.42        0.74      0.87 o 
   5   6   1       83.29       79.29      4.29 o 
  -5   7   1       14.13       17.38      3.08 o 
  -4   7   1        1.36        2.78      2.69 o 
  -3   7   1       23.69       23.86      3.14 o 
  -2   7   1       76.35       77.43      5.84 o 
  -1   7   1       15.09       15.51      2.29 o 
   0   7   1       22.08       22.02      2.02 o 
   1   7   1        1.15        1.78      2.01 o 
   2   7   1       21.21       15.91      7.43 o 
   3   7   1       13.20       13.78      3.50 o 
   4   7   1       20.38       17.02      4.31 o 
  -4   8   1        0.33        0.50      1.55 o 
  -3   8   1       13.15       14.54      2.57 o 
  -1  -8   2        2.85        3.60      1.48 o 
   0  -8   2        0.13        0.01      1.27 o 
   1  -8   2        7.12        7.70      2.63 o 
   2  -8   2        0.52        0.81      1.54 o 
   3  -8   2        3.39        2.17      1.79 o 
  -5  -7   2        1.23        1.58      1.98 o 
  -2  -7   2       30.70       26.72      2.82 o 
  -1  -7   2       38.60       35.79      3.28 o 
   0  -7   2        7.56        7.32      1.83 o 
   1  -7   2        5.34        6.27      2.06 o 
   2  -7   2        6.28        5.88      2.34 o 
   3  -7   2       55.64       59.36      5.19 o 
   4  -7   2        0.30        0.07      1.81 o 
  -6  -6   2        3.76        4.11      2.56 o 
  -5  -6   2        7.23        6.67      3.18 o 
  -4  -6   2        0.31        0.63      0.73 o 
  -3  -6   2        6.30        7.89      1.41 o 
  -2  -6   2       40.27       47.10     17.82 o 
  -1  -6   2        2.76        2.29      1.01 o 
   0  -6   2       40.39       39.97      2.99 o 
   1  -6   2      156.76      167.01      9.13 o 
   2  -6   2       54.54       55.79      4.42 o 
   3  -6   2       19.69       15.67      2.91 o 
   4  -6   2       11.64       11.34      2.87 o 
   5  -6   2        0.48        0.43      2.16 o 
  -6  -5   2        7.53        8.14      3.07 o 
  -5  -5   2       66.64       73.15      3.98 o 
  -4  -5   2       70.03       73.33      3.60 o 
  -3  -5   2       31.03       33.15      2.12 o 
  -2  -5   2       15.20       15.10      1.35 o 
  -1  -5   2       11.30       13.11      5.39 o 
   0  -5   2        1.10        0.89      0.22 o 
   1  -5   2      294.86      282.73      5.35 o 
   2  -5   2        5.52        6.41      2.31 o 
   3  -5   2       36.40       30.39      3.05 o 
   4  -5   2       15.15       12.90      2.88 o 
   5  -5   2       12.00        7.38      2.59 o 
   6  -5   2        1.83        2.36      2.52 o 
  -7  -4   2       19.51       20.37      1.85 o 
  -6  -4   2       10.77        9.15      2.49 o 
  -5  -4   2        7.67        6.99      2.05 o 
  -4  -4   2      526.06      551.76      8.45 o 
  -3  -4   2       22.46       23.03      1.76 o 
  -2  -4   2       52.36       47.48      1.84 o 
  -1  -4   2       16.09       18.79      0.99 o 
   0  -4   2       13.09       10.92      0.83 o 
   1  -4   2       25.39       27.69      2.34 o 
   2  -4   2       39.60       36.52      2.85 o 
   3  -4   2       15.33       13.17      2.08 o 
   4  -4   2       16.53       14.72      1.10 o 
   5  -4   2       52.77       44.20      4.68 o 
   6  -4   2       12.09        8.79      3.21 o 
   7  -4   2        0.00        0.04      2.24 o 
  -7  -3   2        0.18        0.93      1.20 o 
  -6  -3   2        3.87        3.00      1.86 o 
  -5  -3   2       15.26       13.48      1.88 o 
  -4  -3   2        2.17        2.40      1.11 o 
  -3  -3   2       35.16       32.79      1.95 o 
  -2  -3   2      330.27      355.23      4.15 o 
  -1  -3   2      225.88      261.14      3.84 o 
   1  -3   2       54.73       61.82      2.38 o 
   2  -3   2        0.06        0.11      0.31 o 
   3  -3   2        9.71        9.16      1.05 o 
   4  -3   2        0.21        0.28      1.23 o 
   5  -3   2        2.14        1.50      1.08 o 
   6  -3   2        0.09        1.13      1.34 o 
   7  -3   2        6.14        7.69      2.23 o 
  -8  -2   2        0.65        0.82      0.78 o 
  -7  -2   2       85.54       83.21      4.75 o 
  -6  -2   2       14.78       14.87      3.02 o 
  -5  -2   2       33.75       28.16      2.11 o 
  -4  -2   2       10.05       12.40      1.24 o 
  -3  -2   2       12.26       11.42      1.16 o 
  -2  -2   2        1.01        1.01      0.93 o 
  -1  -2   2       26.46       31.18      1.88 o 
   0  -2   2        1.38        1.79      0.30 o 
   1  -2   2      121.17      122.35      1.56 o 
   2  -2   2       54.56       58.11      1.70 o 
   3  -2   2        0.72        2.49      0.80 o 
   4  -2   2        3.76        2.75      1.34 o 
   5  -2   2       12.91       11.03      1.79 o 
   6  -2   2        0.00        0.55      1.28 o 
   7  -2   2        0.86        1.21      1.21 o 
  -8  -1   2        0.11        0.93      1.27 o 
  -7  -1   2        3.20        2.70      1.44 o 
  -6  -1   2        0.26        0.61      1.20 o 
  -5  -1   2        4.69        5.69      1.92 o 
  -4  -1   2        3.75        3.66      1.58 o 
  -3  -1   2        0.41        2.07      1.20 o 
  -2  -1   2        8.85        5.89      0.82 o 
  -1  -1   2       27.46       31.31      0.73 o 
   0  -1   2       92.96       82.98      1.58 o 
   1  -1   2      368.19      365.41      2.30 o 
   2  -1   2      154.11      190.27      3.43 o 
   3  -1   2      681.39      730.75      5.83 o 
   4  -1   2        0.58       -0.33      1.12 o 
   5  -1   2        0.34        0.21      1.22 o 
   6  -1   2        2.16        2.37      1.58 o 
   7  -1   2        0.03        0.84      1.47 o 
  -8   0   2        0.28        0.82      1.36 o 
  -7   0   2        0.01        0.55      1.05 o 
  -6   0   2        4.48        5.97      2.57 o 
  -5   0   2        2.22        2.98      1.82 o 
  -4   0   2      160.67      175.73      5.13 o 
  -3   0   2      385.86      447.43      4.54 o 
  -1   0   2      141.46      142.29      1.28 o 
   0   0   2      220.47      218.19      5.25 o 
   1   0   2      543.73      554.93      8.54 o 
   2   0   2       16.38       11.60      1.27 o 
   3   0   2       40.53       41.89      2.38 o 
   4   0   2        9.37       14.42      2.07 o 
   5   0   2      403.45      443.27      7.97 o 
   6   0   2        0.31        0.13      1.21 o 
   7   0   2       96.85       94.26      3.13 o 
  -8   1   2       26.91       32.38      3.50 o 
  -7   1   2       15.04       16.57      2.99 o 
  -6   1   2       14.95       15.16      1.73 o 
  -5   1   2       95.12       94.33      7.09 o 
  -4   1   2       50.92       49.43      2.04 o 
  -3   1   2       14.21       17.24      1.80 o 
  -2   1   2       61.45       68.03      4.18 o 
   1   1   2        1.25        1.11      0.26 o 
   2   1   2      119.11      129.72      3.23 o 
   3   1   2      124.34      134.17      2.56 o 
   4   1   2        8.42        8.54      1.62 o 
   5   1   2        0.51        0.51      0.64 o 
   6   1   2       12.74       11.68      2.67 o 
   7   1   2        0.45        0.36      1.03 o 
  -8   2   2        3.79        5.32      1.82 o 
  -7   2   2        2.76        1.34      1.29 o 
  -6   2   2       40.99       41.68      2.55 o 
  -5   2   2      298.08      297.74      6.08 o 
  -4   2   2        0.19        0.28      0.86 o 
  -3   2   2       13.46       14.10      1.38 o 
  -2   2   2      132.68      144.47      3.19 o 
  -1   2   2      282.06      251.93      2.58 o 
   0   2   2      260.16      306.29      3.89 o 
   1   2   2      306.00      296.36      4.49 o 
   2   2   2       32.71       31.31      0.73 o 
   3   2   2       10.17        8.76      0.61 o 
   4   2   2       32.94       31.13      1.51 o 
   5   2   2        2.77        1.62      0.85 o 
   6   2   2        5.05        4.51      3.54 o 
   7   2   2        1.08        0.66      1.85 o 
  -8   3   2       17.15       16.74      2.28 o 
  -7   3   2        0.66        0.38      1.25 o 
  -6   3   2       14.87       14.95      2.04 o 
  -5   3   2      152.19      137.98      3.51 o 
  -4   3   2       60.83       60.50      2.56 o 
  -3   3   2        7.77       10.78      1.15 o 
  -2   3   2      143.15      138.55      2.40 o 
  -1   3   2        1.52        0.82      0.66 o 
   0   3   2       13.74       20.60      0.87 o 
   1   3   2       62.32       63.36      2.13 o 
   2   3   2        3.69        6.14      1.28 o 
   3   3   2       48.23       50.55      1.58 o 
   4   3   2        6.69        7.25      1.60 o 
   5   3   2        3.18        4.28      2.83 o 
   6   3   2        0.20        0.97      2.19 o 
   7   3   2        1.25        1.29      2.56 o 
  -7   4   2       41.45       44.14      2.36 o 
  -6   4   2        1.23        1.61      1.16 o 
  -5   4   2       10.16       10.28      1.36 o 
  -4   4   2        7.76        7.62      1.34 o 
  -3   4   2       64.15       63.97      2.30 o 
  -2   4   2       50.37       56.61      2.01 o 
  -1   4   2        7.50       10.02      1.08 o 
   0   4   2        0.69        0.15      0.25 o 
   1   4   2        3.43        5.19      2.72 o 
   2   4   2       12.34       10.54      5.62 o 
   3   4   2        1.17        2.59      1.14 o 
   4   4   2        1.97        2.41      1.27 o 
   5   4   2        0.93        1.01      1.06 o 
   6   4   2       10.03        7.33      5.46 o 
  -7   5   2        1.32        2.26      2.65 o 
  -6   5   2        0.16       -0.10      2.17 o 
  -5   5   2        0.08        0.63      0.95 o 
  -4   5   2        0.31        0.87      0.88 o 
  -3   5   2        0.51        0.41      0.77 o 
  -2   5   2        1.11        1.37      0.75 o 
  -1   5   2        2.72        1.33      0.93 o 
   0   5   2        3.01        4.10      1.04 o 
   1   5   2       16.30       12.44      5.09 o 
   2   5   2       88.19       91.02      3.74 o 
   3   5   2        0.03        0.23      0.70 o 
   4   5   2        9.70        6.60      3.97 o 
   5   5   2        5.51        5.04      2.85 o 
   6   5   2        5.54        3.61      2.71 o 
  -6   6   2        0.53       -0.07      1.74 o 
  -5   6   2       14.61       10.92      2.65 o 
  -4   6   2        1.24        1.37      1.91 o 
  -3   6   2       23.70       23.14      1.79 o 
  -2   6   2        0.74        0.56      0.42 o 
  -1   6   2       18.79       16.88      1.25 o 
   0   6   2        0.94        1.77      1.69 o 
   1   6   2        0.79        1.72      1.09 o 
   2   6   2       44.97       43.79      5.70 o 
   3   6   2        1.50        1.33      1.55 o 
   4   6   2       49.38       41.66      5.28 o 
   5   6   2       46.99       43.98      3.69 o 
  -5   7   2        9.78        6.88      2.15 o 
  -4   7   2        0.15        0.52      1.77 o 
  -3   7   2       10.04       12.14      2.25 o 
  -2   7   2        9.48        9.91      1.98 o 
   0   7   2      128.59      138.93      9.35 o 
   1   7   2        4.57        4.69      2.84 o 
   2   7   2        7.76        6.26      3.62 o 
   3   7   2        0.25        0.64      0.69 o 
   4   7   2       52.53       54.56      3.89 o 
  -2  -8   3        7.17        5.08      1.23 o 
  -1  -8   3        0.04        0.24      1.38 o 
   0  -8   3       15.03       19.23      3.09 o 
   1  -8   3        0.04        0.46      1.58 o 
   2  -8   3        8.76        7.15      1.92 o 
   3  -8   3        0.04        1.02      1.82 o 
  -3  -7   3        7.63       12.30      2.99 o 
  -2  -7   3        6.01       10.42      2.80 o 
  -1  -7   3       12.53       10.69      2.05 o 
   0  -7   3       14.73       15.33      2.81 o 
   1  -7   3        1.55        1.66      1.85 o 
   2  -7   3        5.64        6.30      2.46 o 
   3  -7   3        2.84        1.29      1.98 o 
   4  -7   3        4.16        4.43      2.42 o 
  -6  -6   3        0.71        0.52      1.86 o 
  -5  -6   3       17.05       19.23      1.72 o 
  -4  -6   3        2.76        2.38      1.21 o 
  -3  -6   3        0.33        0.53      0.94 o 
  -2  -6   3       65.31       82.18      5.47 o 
  -1  -6   3       17.08       14.49      2.54 o 
   0  -6   3       91.41       87.65      5.54 o 
   1  -6   3       13.02       13.03      2.59 o 
   2  -6   3        3.63        5.20      2.56 o 
   3  -6   3        0.00       -0.09      2.08 o 
   4  -6   3       46.70       49.92      5.30 o 
   5  -6   3        1.31        0.78      2.32 o 
  -6  -5   3       18.86       20.59      1.76 o 
  -5  -5   3       12.74       13.06      2.70 o 
  -4  -5   3        1.38        1.09      1.05 o 
  -3  -5   3       13.91       14.36      1.24 o 
  -2  -5   3        7.01        5.66      1.14 o 
  -1  -5   3       45.89       39.88      1.70 o 
   0  -5   3      114.60      121.16      4.49 o 
   1  -5   3       71.68       73.24      4.05 o 
   2  -5   3      636.45      677.39     13.91 o 
   3  -5   3        0.01        1.11      2.87 o 
   4  -5   3       10.75        7.78      2.89 o 
   5  -5   3        2.33        1.91      3.02 o 
   6  -5   3        6.76       10.12      3.12 o 
  -7  -4   3        0.00        0.42      1.44 o 
  -6  -4   3        2.37        2.12      1.36 o 
  -5  -4   3      138.16      143.10      6.42 o 
  -4  -4   3      113.14      118.28      3.93 o 
  -3  -4   3      430.08      432.75      6.78 o 
  -2  -4   3       12.46       11.43      1.33 o 
  -1  -4   3        2.25        2.43      0.68 o 
   0  -4   3        2.72        2.27      0.47 o 
   1  -4   3       28.82       29.26      2.54 o 
   2  -4   3       59.14       59.11      3.73 o 
   3  -4   3        8.24        7.88      2.04 o 
   4  -4   3       69.52       70.46      5.32 o 
   5  -4   3        4.00        5.14      2.72 o 
   6  -4   3       13.52        9.04      2.76 o 
  -7  -3   3        2.70        2.53      1.19 o 
  -6  -3   3        9.83       10.65      2.74 o 
  -5  -3   3       25.55       22.87      2.00 o 
  -4  -3   3        0.33        0.43      1.11 o 
  -3  -3   3      108.95      103.03      3.36 o 
  -2  -3   3       49.51       46.41      1.39 o 
  -1  -3   3      390.18      413.12      6.80 o 
   0  -3   3       34.97       33.88      1.24 o 
   1  -3   3        1.02        1.57      0.31 o 
   2  -3   3        0.91        0.84      0.40 o 
   3  -3   3        2.47        0.90      0.68 o 
   4  -3   3        8.24        6.69      1.14 o 
   5  -3   3        4.77        2.69      1.03 o 
   6  -3   3        1.50        1.02      3.39 o 
   7  -3   3        0.03        0.29      2.07 o 
  -8  -2   3       11.07       16.23      3.04 o 
  -7  -2   3        1.07        1.01      0.94 o 
  -6  -2   3       28.35       26.15      2.17 o 
  -5  -2   3        9.90        8.47      2.62 o 
  -4  -2   3        7.30        5.04      1.96 o 
  -3  -2   3        1.07        2.97      1.18 o 
  -2  -2   3       38.78       41.48      3.07 o 
  -1  -2   3      348.63      371.15      3.47 o 
   0  -2   3      107.43      128.30      2.92 o 
   1  -2   3        7.45        8.72      0.66 o 
   2  -2   3        0.05        0.26      0.45 o 
   3  -2   3        1.00        2.49      1.19 o 
   4  -2   3        1.55        2.21      1.13 o 
   5  -2   3        0.62        1.05      1.10 o 
   6  -2   3        1.50        2.03      1.20 o 
   7  -2   3        5.77        7.56      1.68 o 
  -8  -1   3        9.86        7.42      2.60 o 
  -7  -1   3        4.16        3.21      2.00 o 
  -6  -1   3       33.71       23.64      2.09 o 
  -5  -1   3       16.13       12.83      2.74 o 
  -4  -1   3        0.85        0.72      0.78 o 
  -3  -1   3       18.03       20.53      1.34 o 
  -2  -1   3        0.84        1.12      0.86 o 
  -1  -1   3        0.74        0.23      0.54 o 
   0  -1   3        5.56        5.96      0.58 o 
   1  -1   3      121.43      130.98      6.30 o 
   2  -1   3       40.59       48.71      1.42 o 
   3  -1   3      151.19      158.39      5.59 o 
   4  -1   3       24.52       28.41      1.72 o 
   5  -1   3        9.75        9.30      2.06 o 
   6  -1   3       11.79       13.85      2.82 o 
   7  -1   3        0.97        0.46      1.27 o 
  -8   0   3        0.15        0.92      0.99 o 
  -7   0   3        0.44        1.23      1.37 o 
  -6   0   3        0.00       -0.10      1.29 o 
  -5   0   3       14.80       14.55      1.63 o 
  -4   0   3       45.54       52.43      2.30 o 
  -3   0   3       39.56       57.67      2.29 o 
  -2   0   3      129.86      118.84      1.93 o 
  -1   0   3        0.09        0.08      0.53 o 
   0   0   3        9.35        9.10      0.51 o 
   1   0   3      143.35      149.10      2.65 o 
   2   0   3      175.91      173.31      2.61 o 
   3   0   3        5.83        3.87      1.30 o 
   4   0   3       31.40       28.85      1.88 o 
   5   0   3       31.68       27.55      2.67 o 
   6   0   3       78.81       78.86      5.38 o 
   7   0   3        1.84        0.94      1.48 o 
  -8   1   3        5.00        5.98      1.97 o 
  -7   1   3        0.37        1.13      1.51 o 
  -6   1   3       13.83       12.12      1.69 o 
  -5   1   3       10.18        9.78      2.30 o 
  -4   1   3        0.52        0.50      1.04 o 
  -3   1   3      504.27      465.46      4.90 o 
  -2   1   3        0.47        1.53      1.19 o 
  -1   1   3       84.49       78.55      2.97 o 
   0   1   3        5.13        4.56      0.41 o 
   1   1   3      496.31      498.77      5.07 o 
   2   1   3      112.26      116.57      1.48 o 
   3   1   3       41.69       37.96      1.78 o 
   4   1   3       49.68       49.56      2.05 o 
   5   1   3        4.59        4.64      1.45 o 
   6   1   3      187.13      199.65      7.92 o 
   7   1   3       13.99       10.01      2.70 o 
  -8   2   3       60.31       63.87      3.90 o 
  -7   2   3        1.77        2.67      1.08 o 
  -6   2   3       19.60       17.88      1.66 o 
  -5   2   3       51.06       49.16      2.31 o 
  -4   2   3       63.53       66.56      3.23 o 
  -3   2   3      150.52      141.67      4.15 o 
  -2   2   3        0.25        0.20      0.49 o 
  -1   2   3      697.46      654.94      6.58 o 
   0   2   3        4.75        3.20      0.50 o 
   2   2   3        0.01        0.09      0.11 o 
   3   2   3        1.38        1.46      0.47 o 
   4   2   3      122.34      122.51      4.71 o 
   5   2   3        0.02        0.46      0.86 o 
   6   2   3        3.21        2.74      1.78 o 
   7   2   3        0.03        0.71      1.71 o 
  -8   3   3        1.50        1.22      1.46 o 
  -7   3   3        8.72       10.41      2.31 o 
  -6   3   3      146.96      148.73      6.15 o 
  -5   3   3        2.30        2.45      1.00 o 
  -4   3   3      177.75      165.88      3.56 o 
  -3   3   3       40.30       47.16      2.03 o 
  -2   3   3       93.89       94.43      2.68 o 
  -1   3   3      411.37      395.83      3.96 o 
   0   3   3       26.99       21.44      0.60 o 
   1   3   3        8.86       12.03      5.77 o 
   2   3   3        5.58        5.84      3.40 o 
   3   3   3      100.80      105.83      4.29 o 
   4   3   3       16.56       13.06      3.66 o 
   5   3   3        1.06        1.31      1.58 o 
   6   3   3        2.40        1.55      1.19 o 
  -7   4   3       27.61       28.21      2.25 o 
  -6   4   3        6.45        8.53      1.78 o 
  -5   4   3       25.02       26.95      1.98 o 
  -4   4   3        1.04        1.26      0.82 o 
  -3   4   3        3.03        3.70      1.05 o 
  -2   4   3       50.97       54.86      2.06 o 
  -1   4   3       22.18       25.15      1.74 o 
   0   4   3       12.23       12.50      1.61 o 
   1   4   3        7.31        8.45      5.05 o 
   2   4   3        6.56        6.56      3.28 o 
   3   4   3        1.15        0.37      0.93 o 
   4   4   3        2.26        3.18      2.03 o 
   5   4   3        0.13        0.40      1.28 o 
   6   4   3        2.14        2.69      1.65 o 
  -7   5   3        0.28        1.21      1.03 o 
  -6   5   3        9.79        9.39      2.05 o 
  -5   5   3        7.46        8.37      1.85 o 
  -4   5   3        0.08        0.88      1.19 o 
  -3   5   3        6.98        7.83      1.78 o 
  -2   5   3        0.63        0.71      0.63 o 
  -1   5   3        2.06        1.76      0.80 o 
   0   5   3        0.54       -0.06      0.72 o 
   1   5   3       39.73       33.47      2.69 o 
   2   5   3        0.12        0.51      0.86 o 
   3   5   3       19.54       18.44      3.78 o 
   4   5   3        0.10        0.40      1.18 o 
   5   5   3        1.82        1.99      1.92 o 
  -6   6   3        0.22        0.82      1.54 o 
  -5   6   3        0.62        1.37      1.79 o 
  -4   6   3       13.13       11.01      2.44 o 
  -3   6   3        0.02        0.22      0.82 o 
  -2   6   3        9.74        8.29      1.35 o 
  -1   6   3        0.21        0.38      0.83 o 
   0   6   3       11.36       10.84      4.45 o 
   1   6   3       41.97       46.74      7.54 o 
   2   6   3        3.07        2.47      1.52 o 
   3   6   3        1.92        2.45      2.36 o 
   4   6   3       13.67       14.78      3.49 o 
  -5   7   3        4.64        5.55      2.32 o 
  -4   7   3       30.14       25.98      2.61 o 
  -2   7   3       12.78        7.92      4.64 o 
  -1   7   3       24.42       21.07      3.24 o 
   0   7   3       60.92       64.23      4.98 o 
   1   7   3        3.29        3.35      2.28 o 
   2   7   3       14.91       12.43      5.57 o 
   3   7   3        2.64        1.74      1.70 o 
  -3  -8   4        0.20       -0.71      1.55 o 
  -2  -8   4        0.08        2.00      2.25 o 
  -1  -8   4        7.32        9.49      2.32 o 
   0  -8   4        1.17        1.95      1.72 o 
   1  -8   4       24.66       35.69      3.52 o 
   2  -8   4        0.01       -0.31      1.82 o 
  -4  -7   4       12.02       20.84      2.31 o 
  -3  -7   4        0.95        2.99      1.79 o 
  -2  -7   4        0.41        2.37      2.69 o 
  -1  -7   4        0.12        0.28      1.64 o 
   0  -7   4        2.60        2.56      2.18 o 
   1  -7   4        0.29        0.77      1.94 o 
   2  -7   4        2.16        0.97      2.00 o 
   3  -7   4       16.48       17.35      3.51 o 
  -5  -6   4        0.27        0.72      0.89 o 
  -4  -6   4        1.34        2.03      1.35 o 
  -3  -6   4        0.04        0.69      1.87 o 
  -2  -6   4       60.66       56.82      5.10 o 
  -1  -6   4        7.76        6.07      2.56 o 
   0  -6   4       35.28       29.38      3.17 o 
   1  -6   4        4.38        6.01      2.75 o 
   2  -6   4        9.28       11.26      2.14 o 
   3  -6   4        3.19        4.35      2.82 o 
   4  -6   4        3.71        4.20      2.82 o 
   5  -6   4        1.33        2.94      2.68 o 
  -6  -5   4        0.01        0.59      0.92 o 
  -5  -5   4        3.50        2.87      1.12 o 
  -4  -5   4       31.59       31.63      2.24 o 
  -3  -5   4        1.75        0.99      0.96 o 
  -2  -5   4        7.20        3.75      1.19 o 
  -1  -5   4       92.70       86.67     17.57 o 
   0  -5   4       32.72       35.29      3.39 o 
   1  -5   4       11.68        9.95      2.28 o 
   2  -5   4       46.98       51.53      4.24 o 
   3  -5   4        4.88        3.38      1.94 o 
   4  -5   4        2.12        2.42      2.18 o 
   5  -5   4        8.17        7.29      2.95 o 
  -7  -4   4       13.62       16.08      3.14 o 
  -6  -4   4       74.38       79.25      4.38 o 
  -5  -4   4       13.15       13.49      2.36 o 
  -4  -4   4       23.31       22.86      1.86 o 
  -3  -4   4        0.07        0.07      0.71 o 
  -2  -4   4       29.40       29.79      1.93 o 
  -1  -4   4       10.88        9.72      1.19 o 
   0  -4   4        8.56        9.86      3.14 o 
   1  -4   4      481.38      541.59     11.01 o 
   2  -4   4        0.21        1.05      2.11 o 
   3  -4   4      190.77      182.43     10.04 o 
   4  -4   4        5.54        4.25      2.27 o 
   5  -4   4        2.22        0.61      2.51 o 
   6  -4   4        1.41        0.75      2.01 o 
  -7  -3   4        6.41        5.94      2.13 o 
  -6  -3   4       23.39       23.75      2.23 o 
  -5  -3   4       21.43       20.29      1.82 o 
  -4  -3   4      708.40      728.24      7.34 o 
  -3  -3   4        1.96        2.12      1.21 o 
  -2  -3   4      259.74      248.16      5.62 o 
  -1  -3   4       15.45       12.47      1.03 o 
   0  -3   4        0.03        0.35      0.31 o 
   1  -3   4        8.74        8.83      0.69 o 
   2  -3   4       17.83       16.16      1.13 o 
   3  -3   4       12.88       13.23      1.51 o 
   4  -3   4        4.81        4.39      2.24 o 
   5  -3   4       61.66       58.21      5.32 o 
   6  -3   4       10.66        7.91      3.20 o 
  -8  -2   4        1.63        1.70      1.45 o 
  -7  -2   4        0.03        0.27      1.27 o 
  -6  -2   4       22.70       21.71      2.13 o 
  -5  -2   4        1.83        1.05      1.42 o 
  -4  -2   4        0.08        0.56      1.00 o 
  -3  -2   4        0.02        0.59      1.01 o 
  -2  -2   4      183.92      185.69      2.73 o 
  -1  -2   4       31.55       32.37      1.21 o 
   0  -2   4      455.10      515.26      5.26 o 
   1  -2   4       28.50       28.85      2.50 o 
   2  -2   4        0.36        0.63      0.83 o 
   3  -2   4        0.96        0.68      0.95 o 
   4  -2   4        0.56        0.38      0.84 o 
   5  -2   4        0.23        0.52      0.98 o 
   6  -2   4        0.51        1.36      1.17 o 
  -8  -1   4        4.72        4.21      2.23 o 
  -7  -1   4       39.04       30.35      3.76 o 
  -6  -1   4        8.80        8.31      2.13 o 
  -5  -1   4       23.30       20.93      2.60 o 
  -4  -1   4        4.76        4.24      1.85 o 
  -3  -1   4        0.02        0.25      0.58 o 
  -2  -1   4        5.08        5.21      3.91 o 
  -1  -1   4        0.00        0.45      0.55 o 
   0  -1   4        1.39        0.28      0.49 o 
   1  -1   4       26.62       25.14      2.92 o 
   2  -1   4        0.09        0.41      0.64 o 
   3  -1   4        6.70        8.39      1.45 o 
   4  -1   4        0.83        1.98      1.02 o 
   5  -1   4        0.81        0.66      0.78 o 
   6  -1   4        1.77        3.98      1.49 o 
  -8   0   4        0.57        1.20      1.14 o 
  -7   0   4        4.09        3.54      1.58 o 
  -6   0   4        0.99        0.06      1.45 o 
  -5   0   4        5.10       10.35      2.99 o 
  -4   0   4        0.97        0.86      1.33 o 
  -3   0   4        0.02       -0.11      0.97 o 
  -2   0   4       25.86       33.16      1.34 o 
  -1   0   4       14.83       13.11      0.97 o 
   0   0   4       17.44       15.29      2.11 o 
   1   0   4       59.21       66.27      4.58 o 
   2   0   4      174.32      199.23      5.22 o 
   3   0   4      260.29      265.13      9.04 o 
   4   0   4       20.61       22.13      1.56 o 
   5   0   4        0.11        0.50      0.93 o 
   6   0   4       14.12       13.20      1.90 o 
  -8   1   4        0.13        0.95      0.91 o 
  -7   1   4        5.52        6.32      1.76 o 
  -6   1   4        0.05        0.24      0.91 o 
  -5   1   4        4.21        5.30      2.11 o 
  -4   1   4       10.05       14.39      1.66 o 
  -3   1   4      251.44      280.49      6.16 o 
  -2   1   4      373.01      347.69      9.33 o 
  -1   1   4      117.68      110.82      1.92 o 
   0   1   4      302.46      301.34      3.46 o 
   1   1   4      158.37      158.63      4.59 o 
   2   1   4       81.33       85.15      2.77 o 
   3   1   4        0.00        0.41      0.83 o 
   4   1   4       36.52       37.15      2.19 o 
   5   1   4       92.42       93.70      7.26 o 
   6   1   4        2.09        2.64      1.48 o 
  -8   2   4       19.31       22.90      3.14 o 
  -7   2   4        7.72        9.10      2.41 o 
  -6   2   4        1.49        1.11      1.52 o 
  -5   2   4      134.96      135.19      3.49 o 
  -4   2   4        2.14        3.63      1.29 o 
  -3   2   4       58.77       60.39      2.36 o 
  -2   2   4       59.38       61.37      2.16 o 
  -1   2   4      201.10      190.64      5.03 o 
   0   2   4      523.34      454.44      5.71 o 
   1   2   4       14.22       17.27      0.76 o 
   2   2   4       25.88       24.60      1.04 o 
   3   2   4        5.49        5.82      1.31 o 
   4   2   4       34.49       33.27      3.22 o 
   5   2   4        2.11        2.69      1.71 o 
   6   2   4       15.06       17.09      4.32 o 
  -7   3   4       14.41       13.61      2.28 o 
  -6   3   4        3.96        5.39      1.95 o 
  -5   3   4      134.04      141.73      5.80 o 
  -4   3   4       59.55       55.27      2.64 o 
  -3   3   4        2.82        3.69      1.57 o 
  -2   3   4        6.25        7.25      1.28 o 
  -1   3   4       73.83       67.52      2.38 o 
   0   3   4      184.42      221.72      3.84 o 
   1   3   4       56.82       55.15      3.09 o 
   2   3   4       27.76       33.69      6.28 o 
   3   3   4       13.82       13.71      3.60 o 
   4   3   4        5.31        3.65      2.87 o 
   5   3   4       28.51       27.31      7.51 o 
   6   3   4        2.95        2.97      2.31 o 
  -7   4   4        2.14        2.75      1.47 o 
  -6   4   4        0.09        0.56      0.85 o 
  -5   4   4      131.12      133.67      5.64 o 
  -4   4   4        4.47        4.86      1.52 o 
  -3   4   4        0.36       -0.05      0.99 o 
  -2   4   4      151.19      156.05      3.40 o 
  -1   4   4        5.03        4.77      1.20 o 
   0   4   4       71.66       83.66      3.39 o 
   1   4   4        3.43        3.44      2.29 o 
   2   4   4       13.17       16.59      3.65 o 
   3   4   4        4.77        3.67      2.38 o 
   4   4   4        7.38        6.64      4.06 o 
   5   4   4        0.70        0.07      0.97 o 
  -6   5   4        3.96        3.45      1.19 o 
  -5   5   4       12.63       13.82      1.97 o 
  -4   5   4        3.28        3.89      1.13 o 
  -3   5   4       14.27       16.70      1.53 o 
  -2   5   4        2.79        3.55      1.39 o 
  -1   5   4        1.85        2.10      1.57 o 
   0   5   4        0.07        0.41      1.04 o 
   1   5   4        0.08        0.41      0.56 o 
   2   5   4        1.94        1.71      1.24 o 
   3   5   4        0.42        0.72      1.19 o 
   4   5   4        0.95        0.64      0.75 o 
  -6   6   4        1.06        0.85      1.08 o 
  -5   6   4        0.17        0.76      0.75 o 
  -4   6   4        1.68        1.05      0.75 o 
  -3   6   4        0.32        0.67      0.71 o 
  -2   6   4        0.23        0.17      1.07 o 
  -1   6   4        0.53        0.57      1.04 o 
   0   6   4        1.00        1.05      1.74 o 
   1   6   4        2.65        1.58      1.55 o 
   2   6   4       50.11       47.62      7.04 o 
   3   6   4        1.47        1.22      1.54 o 
   4   6   4        0.49        0.92      1.33 o 
  -2   7   4        1.40        0.99      1.08 o 
  -1   7   4        1.54        1.81      2.03 o 
   0   7   4        0.83        1.24      1.67 o 
   1   7   4        0.37        0.62      1.11 o 
   2   7   4       17.70       13.16      7.48 o 
  -1  -8   5        1.30        2.16      2.32 o 
   0  -8   5       24.36       37.22      3.55 o 
  -4  -7   5        7.12        6.67      1.86 o 
  -3  -7   5        7.97        7.47      2.35 o 
  -2  -7   5        9.41       15.37      4.34 o 
  -1  -7   5        2.29        2.47      1.82 o 
   0  -7   5       15.20       17.57      2.95 o 
   1  -7   5        1.99        1.30      1.91 o 
   2  -7   5        5.45        4.97      2.37 o 
   3  -7   5        3.76        5.81      2.34 o 
  -5  -6   5       11.34       13.73      2.29 o 
  -4  -6   5        3.09        2.96      1.14 o 
  -3  -6   5        0.06        0.71      1.49 o 
  -2  -6   5        8.42       11.29      2.70 o 
  -1  -6   5        0.08       -0.45      2.25 o 
   0  -6   5        8.89       10.43      2.82 o 
   1  -6   5        4.65        5.96      2.42 o 
   2  -6   5        4.18        3.08      3.24 o 
   3  -6   5       15.96       16.67      2.80 o 
   4  -6   5       17.91       19.52      4.03 o 
  -6  -5   5        0.28        0.53      1.04 o 
  -5  -5   5        1.69        2.57      1.38 o 
  -4  -5   5        8.91        8.70      1.78 o 
  -3  -5   5        8.68        5.45      1.57 o 
  -2  -5   5       58.20       45.36      2.21 o 
  -1  -5   5      104.60      105.51      6.67 o 
   0  -5   5       99.09      102.65      6.43 o 
   1  -5   5        7.52        7.56      2.40 o 
   2  -5   5        5.50        4.64      2.03 o 
   3  -5   5       11.74       12.50      3.06 o 
   4  -5   5        8.38        9.54      3.04 o 
   5  -5   5        1.32        0.29      2.19 o 
  -7  -4   5       14.77       16.60      2.79 o 
  -6  -4   5       58.89       62.41      2.87 o 
  -5  -4   5        1.43        1.64      0.99 o 
  -4  -4   5        7.68        8.07      1.89 o 
  -3  -4   5       24.52       22.13      1.49 o 
  -2  -4   5        3.97        4.29      1.26 o 
  -1  -4   5        0.11        0.27      0.63 o 
   0  -4   5       12.37       13.18      4.56 o 
   1  -4   5      143.69      149.99      5.52 o 
   2  -4   5      358.44      389.44      7.81 o 
   3  -4   5        5.97        5.02      2.34 o 
   4  -4   5        2.09        2.41      2.42 o 
   5  -4   5        5.53        5.00      1.84 o 
  -7  -3   5       10.01        9.65      2.59 o 
  -6  -3   5        2.35        2.57      1.41 o 
  -5  -3   5        7.31        8.02      1.77 o 
  -4  -3   5       98.82       95.67      2.96 o 
  -3  -3   5      245.09      239.51      4.31 o 
  -2  -3   5        1.85        1.86      1.23 o 
  -1  -3   5       26.70       25.91      1.29 o 
   0  -3   5        0.21        0.09      0.60 o 
   1  -3   5        3.63        3.05      1.26 o 
   2  -3   5      145.94      147.74      7.80 o 
   3  -3   5       20.04       16.19      1.25 o 
   4  -3   5        4.58        6.46      2.44 o 
   5  -3   5        1.36        2.16      2.80 o 
   6  -3   5        6.12        3.28      2.41 o 
  -7  -2   5        3.28        3.75      1.69 o 
  -6  -2   5       22.31       18.78      2.86 o 
  -5  -2   5       54.41       53.47      3.04 o 
  -4  -2   5        0.01        0.52      1.14 o 
  -3  -2   5      360.60      316.66     33.80 o 
  -2  -2   5       29.09       29.75      1.75 o 
  -1  -2   5       47.66       47.04      2.33 o 
   0  -2   5       81.42       82.72      2.42 o 
   1  -2   5        0.00        0.15      0.62 o 
   2  -2   5        1.51        1.46      1.01 o 
   3  -2   5        7.13        5.36      1.63 o 
   4  -2   5       12.34       11.95      2.26 o 
   5  -2   5        6.23        5.72      1.90 o 
   6  -2   5        2.58        1.12      1.86 o 
  -8  -1   5       37.52       48.56      2.84 o 
  -7  -1   5        1.22        0.91      1.14 o 
  -6  -1   5       24.82       22.29      2.64 o 
  -5  -1   5       48.22       46.38      2.77 o 
  -4  -1   5        2.47        1.17      1.32 o 
  -3  -1   5       23.52       24.89      1.75 o 
  -2  -1   5       10.58        8.93      1.35 o 
  -1  -1   5      176.76      185.08      4.42 o 
   0  -1   5       60.69       71.59      2.20 o 
   1  -1   5        2.65        2.66      0.99 o 
   2  -1   5        1.53        1.24      0.96 o 
   3  -1   5        0.64        1.31      0.95 o 
   4  -1   5        3.57        3.27      1.25 o 
   5  -1   5        0.16        0.44      0.56 o 
   6  -1   5        1.41        1.01      1.08 o 
  -8   0   5        3.60        2.47      1.38 o 
  -7   0   5        0.15        0.39      1.05 o 
  -6   0   5       38.07       31.35      3.34 o 
  -5   0   5       10.70        7.73      2.14 o 
  -4   0   5        2.79        1.43      1.16 o 
  -3   0   5        3.32        4.56      1.97 o 
  -2   0   5        1.35        1.43      0.80 o 
  -1   0   5        0.35        0.48      0.51 o 
   0   0   5       18.37       18.16      1.24 o 
   1   0   5        8.05       13.04      1.66 o 
   2   0   5        0.01        0.83      1.18 o 
   3   0   5       24.89       25.68      1.64 o 
   4   0   5       16.03       15.62      1.77 o 
   5   0   5        0.01        0.63      1.26 o 
   6   0   5       11.35        7.28      4.26 o 
  -8   1   5        0.11        0.94      1.15 o 
  -7   1   5        0.51        0.77      1.52 o 
  -6   1   5        0.17        1.18      1.11 o 
  -5   1   5        9.47        8.28      2.48 o 
  -4   1   5        0.05       -0.05      0.85 o 
  -3   1   5       15.69       22.35      1.61 o 
  -2   1   5        7.28        7.85      1.65 o 
  -1   1   5       25.68       18.81      1.68 o 
   0   1   5       14.20       13.88      1.19 o 
   1   1   5       16.64       19.60      1.33 o 
   2   1   5       73.99       78.56      2.23 o 
   3   1   5        9.40        8.89      1.05 o 
   4   1   5       65.81       64.58      4.66 o 
   5   1   5        0.44        0.45      1.04 o 
   6   1   5       33.32       27.52      8.68 o 
  -7   2   5        0.15        0.41      0.85 o 
  -6   2   5        0.37        0.52      1.00 o 
  -5   2   5        4.65        4.96      1.88 o 
  -4   2   5        4.69        6.44      2.17 o 
  -3   2   5      152.79      150.89      4.09 o 
  -2   2   5       57.48       55.98      2.15 o 
  -1   2   5       41.22       46.01      1.95 o 
   0   2   5       49.85       48.62      3.98 o 
   1   2   5      346.57      338.30      7.96 o 
   2   2   5      142.27      153.68      5.24 o 
   3   2   5        4.04        5.38      3.51 o 
   4   2   5       19.11       17.65      4.31 o 
   5   2   5        4.02        4.20      2.02 o 
  -7   3   5        7.61        6.66      1.72 o 
  -6   3   5       16.58       17.76      2.85 o 
  -5   3   5       35.92       37.05      2.89 o 
  -4   3   5      175.84      197.26      7.70 o 
  -3   3   5       61.13       58.54      2.73 o 
  -2   3   5       47.82       45.99      2.67 o 
  -1   3   5       37.65       44.97      1.88 o 
   0   3   5       32.11       28.59      2.17 o 
   1   3   5      296.60      318.45     11.00 o 
   2   3   5        0.36        0.01      0.82 o 
   3   3   5       10.32       11.20      5.07 o 
   4   3   5       62.35       62.42     10.30 o 
   5   3   5        8.84        7.44      3.75 o 
  -7   4   5        7.60        6.46      1.97 o 
  -6   4   5       13.93       13.05      2.13 o 
  -5   4   5        0.36        0.05      1.33 o 
  -4   4   5       52.42       53.28      2.88 o 
  -3   4   5        0.13       -0.11      0.90 o 
  -2   4   5       86.00       88.98      2.81 o 
  -1   4   5       67.39       69.14      3.40 o 
   0   4   5       29.44       28.92      2.76 o 
   1   4   5        5.44        5.13      2.94 o 
   2   4   5       12.66       11.55      7.33 o 
   3   4   5        7.12        5.95      3.81 o 
   4   4   5       12.36        7.54      4.02 o 
   5   4   5        0.30        0.47      0.74 o 
  -6   5   5        0.26        1.20      0.98 o 
  -5   5   5        8.31        8.62      1.68 o 
  -4   5   5       12.26       12.18      1.73 o 
  -3   5   5        0.04        0.09      0.77 o 
  -2   5   5        4.37        4.35      2.56 o 
  -1   5   5       49.01       51.83      3.99 o 
   0   5   5        5.72        6.32      3.54 o 
   1   5   5        1.69        0.97      1.55 o 
   2   5   5        3.70        3.10      2.09 o 
   3   5   5        1.63        1.58      1.40 o 
   4   5   5        1.04        0.95      1.07 o 
  -5   6   5        0.98        0.75      0.50 o 
  -4   6   5        2.53        2.41      2.05 o 
  -3   6   5        0.10        0.62      1.04 o 
  -2   6   5        2.07        1.34      1.99 o 
  -1   6   5        0.31       -0.21      1.36 o 
   0   6   5        0.24        0.65      0.77 o 
   1   6   5        6.65        4.32      2.21 o 
   2   6   5        0.12        0.44      1.28 o 
   3   6   5       13.27        9.70      6.14 o 
  -3   7   5        0.37        0.42      0.83 o 
  -2   7   5        5.93        3.29      2.73 o 
  -1   7   5        0.42        0.44      1.04 o 
   0   7   5        1.89        0.95      1.56 o 
   1   7   5        6.32        5.08      3.54 o 
  -3  -7   6        0.43        1.23      2.27 o 
  -2  -7   6        1.67        4.54      2.67 o 
  -1  -7   6        2.83        3.72      2.20 o 
   0  -7   6        0.00        0.80      1.64 o 
   1  -7   6       21.75       26.93      3.10 o 
   2  -7   6        2.47        2.79      2.04 o 
  -5  -6   6        0.85        0.77      1.67 o 
  -4  -6   6       22.90       28.02      2.42 o 
  -3  -6   6        9.27        8.25      1.75 o 
  -2  -6   6        0.17        1.74      2.59 o 
  -1  -6   6        6.00        4.32      2.92 o 
   0  -6   6        0.00        0.61      1.80 o 
   1  -6   6        2.23        1.89      1.90 o 
   2  -6   6        0.65        2.92      2.90 o 
   3  -6   6       16.83       15.90      3.03 o 
  -6  -5   6        4.90        3.87      1.70 o 
  -5  -5   6        2.64        1.28      0.97 o 
  -4  -5   6        0.49        0.54      0.84 o 
  -3  -5   6       11.90       10.57      1.57 o 
  -2  -5   6       20.71       14.93      2.14 o 
  -1  -5   6        0.40        1.92      3.08 o 
   0  -5   6       10.77        8.85      2.72 o 
   1  -5   6       13.74       14.09      3.03 o 
   2  -5   6        0.55        1.55      2.09 o 
   3  -5   6        1.27        1.05      2.04 o 
   4  -5   6       21.91       22.86      3.39 o 
  -6  -4   6        0.02        0.57      0.98 o 
  -5  -4   6        0.99        0.88      1.09 o 
  -4  -4   6       20.61       19.64      2.46 o 
  -3  -4   6       25.17       21.71      1.69 o 
  -2  -4   6       18.09       14.09      1.66 o 
  -1  -4   6      184.82      164.26     15.19 o 
   0  -4   6        3.60        4.75      3.11 o 
   1  -4   6        5.25        5.20      2.02 o 
   2  -4   6        0.52        0.23      1.80 o 
   3  -4   6       13.55       10.82      2.68 o 
   4  -4   6        6.75        6.87      2.45 o 
  -7  -3   6       34.48       40.16      2.43 o 
  -6  -3   6       84.98       94.37      3.34 o 
  -5  -3   6        8.67        9.36      2.44 o 
  -4  -3   6       30.72       27.27      1.98 o 
  -3  -3   6       25.02       24.52      2.20 o 
  -2  -3   6        8.31        6.50      1.36 o 
  -1  -3   6       45.36       41.70      2.91 o 
   0  -3   6        5.27        7.02      2.22 o 
   1  -3   6      271.57      277.81     14.14 o 
   2  -3   6       21.43       23.52      2.06 o 
   3  -3   6      199.96      210.67      6.29 o 
   4  -3   6        0.05        1.02      1.84 o 
   5  -3   6        2.92        2.50      2.51 o 
  -7  -2   6        4.70        6.57      2.39 o 
  -6  -2   6        2.79        2.65      1.95 o 
  -5  -2   6       41.40       40.79      2.52 o 
  -4  -2   6      329.14      348.93      8.36 o 
  -3  -2   6       34.06       34.03      2.28 o 
  -2  -2   6      149.23      138.94      3.33 o 
  -1  -2   6       32.33       34.65      2.56 o 
   0  -2   6       48.85       55.60      2.00 o 
   1  -2   6       22.37       23.46      1.39 o 
   2  -2   6        0.39        0.42      0.56 o 
   3  -2   6        0.30        0.72      0.68 o 
   4  -2   6        0.57        0.46      0.52 o 
   5  -2   6       30.45       28.19      3.03 o 
  -7  -1   6        0.91        0.18      1.24 o 
  -6  -1   6        6.77        7.00      2.10 o 
  -5  -1   6       30.29       28.72      2.20 o 
  -4  -1   6        4.25        3.74      1.51 o 
  -3  -1   6       16.31       15.63      1.56 o 
  -2  -1   6        4.65        3.02      1.46 o 
  -1  -1   6        0.04        0.58      0.97 o 
   0  -1   6      128.62      133.59      3.89 o 
   1  -1   6       22.91       24.31      2.09 o 
   2  -1   6        0.37        0.65      0.92 o 
   3  -1   6        0.00        0.37      0.71 o 
   4  -1   6        0.16        0.62      1.10 o 
   5  -1   6        0.19        0.21      0.78 o 
  -7   0   6        4.36        3.14      1.55 o 
  -6   0   6       13.20       11.63      2.38 o 
  -5   0   6       11.53       12.05      2.72 o 
  -4   0   6       16.14       14.37      2.39 o 
  -3   0   6        4.80        4.11      1.65 o 
  -2   0   6        0.22        0.55      0.55 o 
  -1   0   6        3.62        5.42      2.38 o 
   0   0   6        0.01        0.74      0.77 o 
   1   0   6        0.08       -0.11      1.09 o 
   2   0   6        0.74        0.81      0.69 o 
   3   0   6       11.10       10.88      1.41 o 
   4   0   6        0.45        0.73      0.98 o 
   5   0   6        2.72        3.60      1.94 o 
  -7   1   6        3.99        3.49      2.04 o 
  -6   1   6        1.51        2.11      1.25 o 
  -5   1   6        0.09        0.76      1.16 o 
  -4   1   6        0.85        0.52      1.06 o 
  -3   1   6        0.17        0.55      0.80 o 
  -2   1   6       34.79       38.57      1.68 o 
  -1   1   6        0.03        0.24      0.67 o 
   0   1   6       21.81       22.44      2.52 o 
   1   1   6        0.31        0.92      0.89 o 
   2   1   6       48.65       50.44      2.43 o 
   3   1   6       53.92       57.39      5.32 o 
   4   1   6       12.16       11.02      6.22 o 
   5   1   6        0.10        1.11      1.21 o 
  -7   2   6        7.26        7.89      2.23 o 
  -6   2   6        1.28        1.32      0.92 o 
  -5   2   6        0.13        0.43      0.89 o 
  -4   2   6        1.56        1.64      1.22 o 
  -3   2   6       49.92       50.09      2.26 o 
  -2   2   6       75.52       71.72      2.48 o 
  -1   2   6        2.99        3.31      1.57 o 
   0   2   6       71.62       72.37      3.74 o 
   1   2   6       10.50        8.92      0.81 o 
   2   2   6       57.12       54.73      4.30 o 
   3   2   6        8.99       10.53      5.20 o 
   4   2   6       10.13        9.29      4.01 o 
  -7   3   6       11.13       12.16      2.32 o 
  -6   3   6        1.65        1.95      1.49 o 
  -5   3   6       47.57       46.33      3.36 o 
  -4   3   6        0.20        0.56      0.99 o 
  -3   3   6        8.45        7.07      1.80 o 
  -2   3   6       67.60       72.02      2.32 o 
  -1   3   6        3.92        2.98      1.26 o 
   0   3   6       62.80       68.15      6.19 o 
   1   3   6       56.19       60.44      5.37 o 
   2   3   6       44.44       40.80      4.99 o 
   3   3   6       15.94       16.98      7.36 o 
   4   3   6        6.28        5.24      2.68 o 
  -6   4   6        1.11        1.27      1.19 o 
  -5   4   6       89.30       98.99      5.13 o 
  -4   4   6       87.82       91.55      5.53 o 
  -3   4   6       22.92       24.47      3.19 o 
  -2   4   6       17.28       18.33      7.48 o 
  -1   4   6        0.02        0.09      0.79 o 
   0   4   6       43.92       45.90      5.39 o 
   1   4   6        0.59        0.61      0.94 o 
   2   4   6       21.78       18.60      9.23 o 
   3   4   6       11.77       12.11      7.03 o 
   4   4   6        7.97        6.07      4.22 o 
  -5   5   6       29.85       28.95      2.63 o 
  -4   5   6        0.33        0.50      0.73 o 
  -3   5   6        0.95        0.17      1.50 o 
  -2   5   6       49.53       55.54      4.79 o 
  -1   5   6       24.07       25.47      4.49 o 
   0   5   6       40.93       42.97      7.45 o 
   1   5   6        2.07        2.91      3.09 o 
   3   5   6        0.00        0.49      1.33 o 
  -4   6   6        3.84        3.66      2.03 o 
  -3   6   6        0.00        0.38      1.23 o 
  -2   6   6        1.29        0.58      1.29 o 
  -1   6   6        0.02        0.55      1.01 o 
   0   6   6        1.75        0.85      1.11 o 
   1   6   6        1.85        1.31      1.30 o 
   2   6   6        2.48       -0.05      1.36 o 
  -1  -7   7        0.45        0.72      1.75 o 
  -4  -6   7        4.43        3.61      1.60 o 
  -3  -6   7       12.82       13.17      2.48 o 
  -2  -6   7        4.61        5.28      2.37 o 
  -1  -6   7        1.88        2.03      2.24 o 
   0  -6   7        5.21        6.07      2.38 o 
   1  -6   7        1.67        1.34      1.79 o 
   2  -6   7        0.34       -0.28      1.95 o 
  -5  -5   7        6.79        8.68      1.99 o 
  -4  -5   7        0.02        0.33      1.00 o 
  -3  -5   7        0.93        1.24      1.32 o 
  -2  -5   7        0.07        1.41      1.61 o 
  -1  -5   7        0.91        1.44      2.25 o 
   0  -5   7        0.80        0.19      1.69 o 
   1  -5   7        4.31        3.16      2.13 o 
   2  -5   7        0.45        1.59      1.93 o 
   3  -5   7        5.27        6.37      2.73 o 
  -6  -4   7        0.07        0.28      0.86 o 
  -5  -4   7        3.46        2.28      1.55 o 
  -4  -4   7        0.04        0.40      0.65 o 
  -3  -4   7        9.08        8.44      1.76 o 
  -2  -4   7        4.92        3.81      1.06 o 
  -1  -4   7      105.37       98.89      6.23 o 
   0  -4   7       27.38       26.68      3.38 o 
   1  -4   7        8.68        9.15      2.33 o 
   2  -4   7       35.85       39.46      4.52 o 
   3  -4   7        3.61        3.21      2.19 o 
   4  -4   7        0.99        2.22      2.74 o 
  -6  -3   7       33.42       34.43      2.23 o 
  -5  -3   7        0.03        0.44      0.87 o 
  -4  -3   7        0.26        0.53      0.93 o 
  -3  -3   7       67.22       62.33      2.99 o 
  -2  -3   7        6.90        5.99      1.34 o 
  -1  -3   7        0.35        0.38      0.65 o 
   0  -3   7       26.92       34.19      9.61 o 
   1  -3   7       46.09       46.01      3.98 o 
   2  -3   7      104.54      109.46      7.89 o 
   3  -3   7        0.15        1.20      1.84 o 
   4  -3   7        0.95        1.27      1.74 o 
  -7  -2   7       26.25       30.38      3.34 o 
  -6  -2   7        3.92        4.47      1.94 o 
  -5  -2   7       12.07       13.52      2.51 o 
  -4  -2   7        8.68        8.21      1.90 o 
  -3  -2   7      154.45      154.75      6.13 o 
  -2  -2   7       30.39       27.85      2.42 o 
  -1  -2   7        3.44        5.45      1.39 o 
   0  -2   7       19.29       21.47      2.83 o 
   1  -2   7        0.14        0.46      0.67 o 
   2  -2   7      151.98      163.91      7.17 o 
   3  -2   7        2.36        1.91      1.22 o 
   4  -2   7        3.73        2.11      1.49 o 
  -7  -1   7       16.47       17.54      2.84 o 
  -6  -1   7        0.96        0.84      0.98 o 
  -5  -1   7       32.79       34.33      2.59 o 
  -4  -1   7       12.21       13.11      2.26 o 
  -3  -1   7      279.13      280.36     10.44 o 
  -2  -1   7        0.17        0.52      1.00 o 
  -1  -1   7        7.26        6.28      1.39 o 
   0  -1   7       94.70      110.46      5.11 o 
   1  -1   7        8.13       11.36      1.74 o 
   2  -1   7       13.01       11.16      1.76 o 
   3  -1   7        0.38        2.16      1.86 o 
   4  -1   7        9.26        6.96      1.70 o 
  -7   0   7        1.64        1.25      1.04 o 
  -6   0   7       33.70       30.03      3.68 o 
  -5   0   7       51.03       51.08      3.15 o 
  -4   0   7        6.76        6.97      1.64 o 
  -3   0   7       12.92       10.50      1.61 o 
  -2   0   7        1.77        1.47      1.15 o 
  -1   0   7       44.44       44.12      1.88 o 
   0   0   7       12.64       14.93      1.57 o 
   1   0   7        6.81        6.57      1.28 o 
   2   0   7        0.43        0.10      0.78 o 
   3   0   7        0.21        0.45      1.04 o 
   4   0   7        1.50        1.24      1.65 o 
  -7   1   7        0.14        0.24      0.81 o 
  -6   1   7       16.48       15.04      2.70 o 
  -5   1   7        8.08        7.50      2.06 o 
  -4   1   7        0.05        0.35      0.75 o 
  -3   1   7        0.83        0.65      0.70 o 
  -2   1   7        0.00        0.10      0.86 o 
  -1   1   7        0.02        0.19      0.91 o 
   0   1   7        3.78        3.94      1.13 o 
   1   1   7        0.43        0.32      0.68 o 
   2   1   7        0.01        0.30      1.08 o 
   3   1   7        2.11        2.82      1.45 o 
   4   1   7       18.70       15.12      7.58 o 
  -7   2   7        0.16        0.45      1.18 o 
  -6   2   7        0.00        0.43      0.76 o 
  -5   2   7        1.47        1.70      1.35 o 
  -4   2   7        1.78        1.28      0.94 o 
  -3   2   7        9.92       11.23      2.16 o 
  -2   2   7        0.17       -0.07      0.69 o 
  -1   2   7       53.46       53.50      3.11 o 
   0   2   7        4.82        6.24      3.75 o 
   1   2   7        0.01        0.70      1.28 o 
   2   2   7        5.80        6.44      3.26 o 
   3   2   7       14.43       15.22      6.74 o 
   4   2   7       27.45       19.76      8.58 o 
  -6   3   7        8.16        9.26      2.19 o 
  -5   3   7        0.02       -0.12      1.02 o 
  -4   3   7        2.35        1.80      1.05 o 
  -3   3   7       12.93       11.18      1.82 o 
  -2   3   7       26.88       29.71      2.26 o 
  -1   3   7        7.11        7.00      4.24 o 
   0   3   7        8.67        8.65      4.36 o 
   1   3   7      186.13      185.11      7.32 o 
   2   3   7       55.53       51.40      6.40 o 
   3   3   7       20.86       19.58      8.83 o 
  -6   4   7        4.45        2.88      1.46 o 
  -5   4   7        4.00        2.82      1.59 o 
  -4   4   7      125.21      135.89      6.74 o 
  -3   4   7        9.79        9.81      6.27 o 
  -2   4   7       18.41       18.76      7.70 o 
  -1   4   7        1.99        1.43      1.12 o 
   0   4   7        4.09        3.64      3.03 o 
   1   4   7       64.28       56.14      9.21 o 
   2   4   7       16.09        9.02      7.12 o 
   3   4   7        4.05        4.30      2.68 o 
  -5   5   7        3.39        2.50      1.85 o 
  -4   5   7       31.52       30.02      5.09 o 
  -3   5   7       27.12       26.67      4.56 o 
  -2   5   7       13.71       11.04      8.45 o 
  -1   5   7        6.35        4.88      3.34 o 
   0   5   7        2.49        1.61      2.19 o 
   1   5   7        7.84        6.17      3.64 o 
   2   5   7        0.98        0.28      1.51 o 
  -3   6   7        0.81        0.69      1.03 o 
  -2   6   7        4.18        3.22      2.52 o 
  -1   6   7       38.39       34.60      3.46 o 
   0   6   7        0.00        0.63      0.66 o 
  -2  -6   8        1.62        0.73      2.30 o 
  -1  -6   8        2.46        1.54      2.57 o 
   0  -6   8        0.26        0.52      1.53 o 
  -4  -5   8       34.18       37.12      2.91 o 
  -3  -5   8        9.72       10.38      2.73 o 
  -2  -5   8        3.40        2.96      1.67 o 
  -1  -5   8        4.06        3.31      2.78 o 
   0  -5   8        3.08        3.06      2.39 o 
   1  -5   8        0.82        0.84      1.53 o 
  -5  -4   8        4.48        3.30      1.51 o 
  -4  -4   8        0.98        1.14      0.91 o 
  -3  -4   8        9.46        7.60      1.72 o 
  -2  -4   8        0.00        0.70      1.41 o 
  -1  -4   8        0.02        0.36      1.93 o 
   0  -4   8        0.00        1.02      1.88 o 
   1  -4   8        0.14        0.18      1.58 o 
   2  -4   8        7.64        9.15      2.57 o 
  -6  -3   8        5.41        4.81      1.75 o 
  -5  -3   8        1.45        0.99      1.14 o 
  -4  -3   8        0.01        0.05      1.05 o 
  -3  -3   8       11.12       11.11      2.03 o 
  -2  -3   8       32.51       33.28      2.71 o 
  -1  -3   8       82.77       81.82      4.16 o 
   0  -3   8       41.15       65.48      6.46 o 
   1  -3   8        2.01        3.20      2.23 o 
   2  -3   8        3.91        4.19      1.90 o 
   3  -3   8       45.23       47.24      3.64 o 
  -6  -2   8       29.63       31.23      3.47 o 
  -5  -2   8       17.53       22.17      3.46 o 
  -4  -2   8       39.30       38.39      2.65 o 
  -3  -2   8       12.03       12.72      2.17 o 
  -2  -2   8       85.75       84.86      4.37 o 
  -1  -2   8        7.34        6.16      1.61 o 
   0  -2   8       17.71       28.71      6.72 o 
   1  -2   8       39.50       37.36      2.50 o 
   2  -2   8       23.21       28.45      3.49 o 
   3  -2   8       92.47       88.29      4.39 o 
  -6  -1   8        6.03        4.94      1.76 o 
  -5  -1   8       12.66       13.15      2.74 o 
  -4  -1   8       60.14       55.71      3.29 o 
  -3  -1   8        6.29        7.04      1.97 o 
  -2  -1   8       62.48       57.57      2.87 o 
  -1  -1   8        0.18        0.56      0.84 o 
   0  -1   8       45.92       59.99     10.93 o 
   1  -1   8        2.62        2.36      1.31 o 
   2  -1   8        2.18        1.99      1.38 o 
   3  -1   8        7.44        5.17      2.76 o 
  -6   0   8        0.99        1.20      1.12 o 
  -5   0   8       15.98       16.26      3.00 o 
  -4   0   8       12.41       10.91      2.27 o 
  -3   0   8        1.43        1.71      2.28 o 
  -2   0   8       11.45       11.56      2.02 o 
  -1   0   8        2.41        2.24      0.94 o 
   0   0   8       34.31       44.62      4.88 o 
   1   0   8       36.74       33.67      2.81 o 
   2   0   8        0.12        0.66      1.14 o 
   3   0   8        1.18        0.43      0.74 o 
  -6   1   8       15.08       14.18      2.70 o 
  -5   1   8       16.15       15.57      2.37 o 
  -4   1   8       29.82       27.21      2.45 o 
  -3   1   8        0.06        0.20      0.90 o 
  -2   1   8        3.88        4.15      1.98 o 
  -1   1   8        0.37        0.43      0.64 o 
   0   1   8        2.19        2.81      1.19 o 
   1   1   8        0.86        0.35      1.27 o 
   2   1   8        0.00        0.50      0.99 o 
   3   1   8        5.31        4.66      2.90 o 
  -6   2   8        0.42        1.16      1.03 o 
  -5   2   8        0.14        0.32      0.63 o 
  -4   2   8        0.22        0.44      0.83 o 
  -3   2   8        0.03        0.32      0.92 o 
  -2   2   8       14.83       12.42      3.70 o 
  -1   2   8        1.07        1.03      0.82 o 
   0   2   8        5.05        4.63      2.99 o 
   1   2   8        4.09        3.92      2.38 o 
   2   2   8        4.85        4.57      2.94 o 
   3   2   8        8.85        7.41      6.68 o 
  -5   3   8        0.18        0.64      0.95 o 
  -4   3   8        3.40        2.67      1.47 o 
  -2   3   8       31.82       31.90      3.55 o 
  -1   3   8        2.05        2.23      1.86 o 
   0   3   8        2.11        0.92      2.13 o 
   1   3   8        0.23        0.76      0.73 o 
   2   3   8       15.58        8.42      7.04 o 
  -5   4   8        4.84        2.24      1.38 o 
  -4   4   8        0.35        0.33      0.87 o 
  -3   4   8        0.23        0.17      0.88 o 
  -2   4   8       13.72       10.79      6.82 o 
  -1   4   8        1.27        0.64      1.03 o 
   0   4   8       19.71       20.80      3.71 o 
   1   4   8       32.99       21.80     11.90 o 
  -3   5   8       41.70       40.95      9.46 o 
  -2   5   8        4.18        2.78      2.64 o 
  -1   5   8        2.85        1.96      1.97 o 
   0   5   8        1.08        0.77      1.00 o 
  -1  -5   9        0.09        1.30      2.18 o 
  -4  -4   9        1.35        0.47      0.59 o 
  -3  -4   9        0.07        0.59      1.25 o 
  -2  -4   9        1.75        2.80      2.03 o 
  -1  -4   9        0.13        1.01      2.37 o 
   0  -4   9        6.87        5.54      2.08 o 
   1  -4   9        0.16        0.51      2.30 o 
  -5  -3   9        4.23        3.34      1.33 o 
  -4  -3   9        4.34        3.81      2.29 o 
  -3  -3   9        0.04        0.68      0.69 o 
  -2  -3   9        1.79        1.82      1.16 o 
  -1  -3   9       26.55       29.32      3.32 o 
   0  -3   9        9.08       10.12      2.67 o 
   1  -3   9        0.03        0.93      1.54 o 
  -5  -2   9        5.76        4.91      2.27 o 
  -4  -2   9        6.85        6.77      2.07 o 
  -3  -2   9       23.88       22.30      2.61 o 
  -2  -2   9       12.82       11.62      1.89 o 
  -1  -2   9        4.37        6.67      1.56 o 
   0  -2   9       41.88       52.10      9.32 o 
   1  -2   9        0.43        0.91      2.03 o 
   2  -2   9       37.09       37.44      3.44 o 
  -5  -1   9       12.08       10.36      2.19 o 
  -4  -1   9        1.25        1.20      1.24 o 
  -3  -1   9      137.76      136.28      6.60 o 
  -2  -1   9       45.26       44.51      2.99 o 
  -1  -1   9       14.91       15.59      1.80 o 
   0  -1   9       10.11       20.10      5.78 o 
   1  -1   9        4.06        6.20      1.35 o 
   2  -1   9       56.49       51.79      3.12 o 
  -5   0   9        1.37        0.94      1.20 o 
  -4   0   9       14.34       15.78      2.43 o 
  -3   0   9       86.27       85.48      4.56 o 
  -2   0   9        0.20        0.40      0.64 o 
  -1   0   9        4.18        4.16      1.38 o 
   0   0   9       30.25       54.06     13.31 o 
   1   0   9       18.34       16.35      7.85 o 
   2   0   9        7.45        6.42      3.19 o 
  -5   1   9       14.83       14.29      2.04 o 
  -4   1   9       10.27       10.81      2.14 o 
  -3   1   9        0.19       -0.03      0.81 o 
  -2   1   9        1.08        1.47      1.26 o 
  -1   1   9        5.21        4.84      3.17 o 
   0   1   9        6.80        4.56      2.93 o 
   1   1   9        2.90        1.77      2.07 o 
   2   1   9        2.20        1.05      1.20 o 
  -5   2   9       11.40        8.49      2.51 o 
  -4   2   9        0.09       -0.04      0.78 o 
  -3   2   9        2.85        2.27      1.29 o 
  -2   2   9        0.00        0.57      0.68 o 
  -1   2   9        0.97        0.96      1.14 o 
   0   2   9        0.23        0.43      0.69 o 
   1   2   9        0.19        0.43      1.31 o 
  -4   3   9        1.02        0.51      1.06 o 
  -3   3   9        3.54        3.25      2.37 o 
  -2   3   9        0.31        0.62      1.76 o 
  -1   3   9       35.95       32.04      8.51 o 
   0   3   9        0.18        0.64      1.06 o 
  -2   4   9        2.26        1.44      1.23 o 
  -2  -3  10        1.50        0.89      2.07 o 
  -3  -2  10        0.04       -0.01      0.57 o 
  -2  -2  10       10.87       13.28      2.46 o 
  -1  -2  10        9.48        9.60      2.25 o 
   0  -2  10       21.02       25.96      3.22 o 
  -4  -1  10       12.79       11.56      1.85 o 
  -3  -1  10        0.04        0.62      0.96 o 
  -2  -1  10       69.01       62.30      5.86 o 
  -1  -1  10        0.33        0.72      0.76 o 
   0  -1  10        2.95        3.08      1.54 o 
  -4   0  10        7.81        6.46      2.09 o 
  -3   0  10        1.60        1.32      1.08 o 
  -2   0  10       56.08       55.80      2.45 o 
  -1   0  10       16.62       13.83      8.73 o 
   0   0  10        6.95        4.14      2.96 o 
  -3   1  10        1.05        0.72      1.94 o 
  -2   1  10        7.95        6.88      4.45 o 
  -1   1  10        2.36        2.12      1.39 o 
                                                 
